# Supplementary material for: Branching topology of the human embryo transcriptome revealed by Entropy Sort Feature Weighting
Source: Development. 2024 Jun 13;151(11):dev202832. doi: 10.1242/dev.202832 (PMC11213519; doi:10.1242/dev.202832)
Supplement: Table S1 — Ranked gene lists created using the Entropy Sort Score (ESS) correlation metric to rank the enrichment of each of the 16719 genes in each of the 15 annotated cell types. [file develop-151-202832-TableS1.xlsx]

## Sheet: Sheet 1 - Supplemental Table S1
Supplemental Table S1
	8-Cell	Morula	ICM/TE Branch	ICM	Epi/Hypo Branch	preIm-Epi	Embryonic Disc	ExE-Mes	Hypo	Early TE	Mid TE	Mural TE	cTB	Polar TE	sTB
0	OOSP1	DPRX	FAM163B	SPIC	PRSS3	FBP1	CNMD	NTS	APOA1	GAGE12H	FABP3	CDX1	GJA5	GAST	TREML2
1	PABPN1L	BTN1A1	MAG	PRSS3	CLEC4E	UTF1	SFRP2	RGS4	RSPO3	GAGE12J	RGS13	WNT6	PDGFB	MRGPRX4	SDC1
2	GDF9	BIK	APOH	CHGA	CCR8	LEFTY2	FGF2	APLNR	GATA4	CYP26A1	C4BPB	KRT19	MMP19	PGC	TNFRSF1B
3	NLRP13	FUT3	C3AR1	CLDN19	MLN	LEFTY1	TDGF1	SNAI2	FOXA2	GAGE2A	ACE2	ANKRD6	ISM2	NR2F2	SLC38A3
4	MBD3L5	TAS1R1	TM4SF5	GLTPD2	LYZ	ATP12A	AC100868.1	HOXA11	FLRT3	MAG	CLDN10	CCKBR	CAPN6	BATF	CRIP2
5	BMP15	RBP7	PNMA5	GSC	RCSD1	GUCA1A	POU5F1	VIM	CTSE	CLDN10	ATP6V1B1	HAND1	FSTL1	SMPDL3B	TRPV2
6	NLRP11	ARGFX	ARHGAP9	FAM151A	NRGN	PMEPA1	ZSCAN10	TNC	CPN1	CD22	ATP6V0A4	SMTNL2	AFAP1L1	OR4D1	C1QTNF1
7	ACTL8	ETNPPL	MPC1L	GDPD2	IFI16	ETV1	DRAXIN	IGFBP4	FRZB	C1QTNF9	ALPP	EMP2	LDLRAD3	RNF43	NEURL1
8	CLEC10A	OASL	NOTO	PI16	EPHA4	CRYBB1	FGF19	HOXA13	GJB1	ATP6V0D2	ACSL6	INA	ADAM8	NUPR1	PSG6
9	NLRP8	TMEM200C	BAIAP2L2	GK3P	KLK6	NREP	CR1L	TP53I11	SOX17	PRAP1	GALNT10	ZNF385A	SLC29A1	TIMP4	TCAF2
10	ZNF679	CD37	OLAH	HLA-F	GSC	VENTX	HLA-A	PCDH10	HNF1B	DUSP9	RAB25	SRXN1	SLC16A1	CBR1	SLC2A12
11	HDC	ELL3	GOLGA7B	PSORS1C2	PRF1	MMP9	VSNL1	CRB2	BMP2	TMEM37	CD53	STARD10	MAGEA8	GREM2	IGSF5
12	AC025287.4	CD86	PASD1	PRAMEF18	SPIC	CDHR1	PTPRZ1	LIX1	GPX2	GAGE1	CLPSL1	PLEKHA6	CLMP	HPD	PRKCZ
13	NLRP4	VWC2	ETNPPL	ACE	LGALS2	GDF3	CXCL12	ALPK2	MYL4	PPP1R14A	UGCG	NKD2	ARHGAP28	PTN	PSG4
14	RFPL1	ULK2	DEFB119	GK	CEACAM6	CNR2	THY1	CRABP2	SYT13	ESRRB	GPRC5A	NR2F2	GBP4	IRX2	HOPX
15	UBTFL1	C15orf65	SDR16C5	SLC35E4	BMP2	LIM2	ZIC3	S1PR1	LGALS2	VCX	SMIM1	PTN	ERVMER34-1	ODAM	HSPB8
16	TUBB8	NANOGNB	CPSF4L	LARP6	PI16	SAMD11	ATCAY	TLR4	CDH11	TMEM211	TMPRSS2	TSPAN15	CCR1	CCKBR	MUC15
17	MBD3L3	SOAT2	FAM151A	BHMT	REG1A	IL15	DCLK1	ENC1	PDGFRA	NMU	SNTB1	ANXA8	SLC27A6	DUOXA1	LURAP1L
18	ZNF705A	EID3	C9orf116	LGALS4	GPX2	APOBEC3C	HHLA1	ZEB2	NRG2	ARHGAP9	SOWAHA	RAB36	EPN3	TFF1	PDLIM2
19	PLXNA4	PRPH	MATN4	GPR176	HGD	ANKRD45	VASH2	HGF	TNIP3	GDPD2	ATP6V0D2	ANXA8L1	SLCO4A1	DUSP13	ERVW-1
20	RFPL4AL1	STK31	AHSP	SLC47A1	SOX17	APOBEC3B	SEMA3E	FZD2	IGF1	PAGE5	LYPD2	TRIM29	CALHM2	CNGA4	PHYHIP
21	OOSP2	CSPG5	HKDC1	PYGB	NRROS	ARX	CRABP1	P3H3	CDH2	FGFBP2	S100A16	NECTIN1	MAGED1	MAB21L3	CGB2
22	MBD3L2B	BAIAP2L2	CTSW	DEFB124	GYPC	KLHL3	FXYD6	KDR	MTTP	TKTL1	CDX2	CLDN3	DLX6	ZC2HC1C	CGB5
23	RFPL4A	CD82	SDSL	EPHA4	SMLR1	CD70	GAP43	HOXB6	COL18A1	KLHL31	MGST1	PLXNB1	NRIP1	TFF2	CGB8
24	ZSCAN4	RBPJL	C1GALT1C1L	UACA	PDGFRA	FGF4	DLK1	TRIB2	VIL1	C19orf33	SLC15A2	ODAM	LY6E	SLC16A11	ERVV-1
25	FBXW12	VMO1	IL2RG	PRSS41	VSIG2	ANKRD34A	PDZD4	FLI1	NID2	PAGE1	SEMA6D	AKR7A2	PTPRE	IL6	CPM
26	GABRR3	C1orf162	RBPJL	C1QTNF9	S100Z	HRK	FXYD7	HOXA9	TNFSF14	SLC4A11	PLAC8	PSMB3	APBB1IP	TP63	KYNU
27	SQOR	CHRNA10	CYP26A1	AQP3	CA4	LGR6	LSAMP	1	SLC39A5	PTGES	CHI3L1	HMOX2	PRDM5	UGT2B28	MAFF
28	COX4I2	CIART	RET	CEACAM6	GPR176	MLN	NKX1-2	HOXA10	FGA	XAGE3	SLPI	STEAP3	MXRA8	DLX5	PRKAG2
29	ZNF735	TEX19	CLEC4D	ITGAM	C1R	RTL1	GDF3	COL1A2	ALDH1A1	GALK1	CIDEC	RPS6KA4	CRYL1	MLLT11	CYP11A1
30	MBD3L2	TMEM74B	FA2H	PRSS23	SLC16A2	IFITM1	SPP1	LDB2	DENND2C	HBA1	LRP2	CA12	NRP1	TRIML1	PSG5
31	ZP4	TMEM92	SLC47A1	RCSD1	KLK13	MAN1C1	PODXL	FLT1	MYL3	CT55	GABBR2	CRYBA2	PEG10	CYP1A1	FHDC1
32	RFPL2	PALM	AMPH	REM1	CEACAM1	GGT1	LRIG1	ROR1	CYP4X1	GPRC5A	S100A6	SLC7A4	GBP2	TMEM52B	VSIR
33	ROS1	DLK2	KNG1	ANKRD55	SLC22A7	CBR3	GSTT2B	SLC39A2	PITX2	ADCK1	ST6GALNAC1	CLIC3	ASIC1	TMEM247	CGB7
34	TUBA4B	PLPP2	CYGB	GPR160	AL445989.1	BEND4	LIMD2	AFP	IHH	SLC17A5	HMGCS1	CHEK2	HSPA2	MRPL53	GALNT2
35	EIF4E1B	ARHGEF33	PLLP	FAM163B	FBP1	NODAL	CAMKV	LRRN4	GCKR	ZNF703	ENPEP	TINAGL1	STK26	HAPLN1	NCF4
36	UNC13C	SYNGR4	REM1	FA2H	SAMD5	PRSS35	MN1	HLA-A	SLCO2A1	ACE2	SLC12A3	SERPINC1	CDK7	TBX2	OPTC
37	CCDC27	LUZP4	CYP2W1	RRAD	PIMREG	C9orf135	UNC13A	LIMD2	PIK3R5	OSBPL7	STXBP6	NPPB	SLC39A8	MXD1	ANXA1
38	RS1	CLDN11	PCDHB2	GPCPD1	VENTX	DEFB123	CHST9	HMGA2	NPC1L1	DLG3	URAD	TRIML1	GRAMD2A	AC008770.1	EPS8L1
39	PRAMEF12	AKAP14	TUBA3C	AICDA	C10orf90	CRYGB	LRFN5	IL1RL1	GPC3	NRIP3	WNT16	LRFN1	CAV1	TCF7L2	NUCB2
40	ZNF479	ZFR2	TMEM211	RNASE10	SH2D1B	APOBEC3G	IGFBPL1	FKBP10	DPP4	TRIM46	TCF7L1	FAM160A2	SYT8	MPP1	ERVV-2
41	PATL2	DBP	HBA1	PLPP1	CYP2F1	LIX1L	LITAF	SALL1	ZBTB20	TM4SF5	NIM1K	TMEM52B	ADAP2	ACYP1	PSG2
42	PRAMEF1	KITLG	AQP3	MX1	AICDA	FZD8	PCSK9	ARHGEF40	GSTA2	MYL7	SYBU	NENF	GPR78	CEBPB	PHYHIPL
43	PEBP4	PPM1E	SH3BGR	SLC17A5	CLDN19	MT1G	KHDC3L	PEAR1	COL23A1	CLEC20A	FUOM	S100A6	TRIM9	C11orf52	PROM2
44	ZNF705E	LMNTD1	GSTO2	PRICKLE1	DMRTA2	DMBX1	CALB1	ALCAM	CA4	SLC48A1	S100A13	ABHD17A	LNX1	SLC38A1	MAFK
45	TCL1A	NKX2-5	ADORA3	RET	ANKRD34A	TMEM132C	NODAL	NRP2	KCNJ16	SORBS1	SLC28A3	SH3GL3	COL16A1	KRT13	CGB3
46	ACCSL	IL13RA2	NMUR1	GNRH2	LARP6	PCSK1	GAL	HOXB5	DDC	MPC1L	KHDRBS3	CMTM7	NBPF10	CSN3	ADAMTS20
47	ZSCAN5C	MFSD2A	GALK1	EGFLAM	CEACAM5	MSLN	NANOG	ENTPD3	BCL2L15	DEFB119	DNAJC6	HAPLN1	IRF8	VEGFA	CDH5
48	C6orf52	MAGEB10	RAMP1	FAM122C	MT1H	ANKRD18B	ZNF578	COL4A6	TM6SF2	ANPEP	RASGRP2	LARGE2	HSPB7	SP7	NECTIN3
49	MAP3K7CL	MEIOB	LALBA	PLLP	CDHR1	CRYBA4	ZNF483	LEF1	FGG	SPTLC2	ABCC4	KANK4	AC240274.1	FAM160A2	OPHN1
50	IRF4	PLEKHO1	CLEC6A	S100Z	FOXA2	HCAR1	SHISA2	PCDH18	ABCB5	GNG10	GDPD3	RFLNA	RNF217	DACT3	PTGER3
51	TRIM77	PCDHB2	CYP1B1	CFLAR	IL6R	SPP1	COL1A2	RGS5	SP8	GLIPR2	FUT1	PRPF19	PLEKHG4B	LGALS16	ESRRG
52	FIGLA	GEM	MAGEA4	TMEM51	MOGAT3	BCL11B	DTX3	THY1	CUBN	DHRS3	TAX1BP3	TMPRSS4	GPR32	RGS16	CD274
53	BCL2L10	AOX1	CD300LF	ETNPPL	DNAJC22	MT1HL1	CRABP2	ZAP70	SALL1	LAPTM5	LMOD2	TMPRSS13	FCHSD2	B3GNT5	SLC22A11
54	C3orf56	EFNB3	CNFN	RAB43	ITGAM	PRUNE2	NUDT10	COL3A1	LBH	HBA2	FDPS	MRGPRX1	EVI5L	LEMD1	SLC19A1
55	PHACTR3	IRX5	RAB43	DMRTA2	SEMA4G	HESX1	KDR	RAMP2	FN1	KIAA1210	WNT2	KCTD12	CDKN1C	BMF	ADRA2B
56	TECTA	BECN2	PCDHGA2	PDGFRA	LAMA4	PRELP	GPM6B	BMPER	APOB	SLC7A3	BOLA3	TNFSF12	ASCL2	ARID3A	DLGAP2
57	MAGEA2	NR2E1	FRMPD3	AK4	FNDC4	ATP8B2	FBXO2	PCDH7	ARHGEF15	RET	SLC7A4	SLC35C1	CCDC125	S1PR2	BHLHA15
58	BICC1	OSR1	ACE	NPTX1	CEACAM8	KCNJ8	NES	EFNA2	ENC1	NPTX1	TMPRSS13	ADAM15	SCARA3	FST	COBLL1
59	PRAMEF15	ELOVL7	SEL1L2	CHST7	GPRC5C	TSGA10IP	GLI2	FOXF2	COL4A1	MX1	WNT7B	TAF6L	ERP27	LXN	CGA
60	TPRX1	PCDHB5	PPP1R14A	RASGEF1A	GNRH2	GLS2	OLFML3	ANTXR1	PLA2G12B	SLC30A2	PEX11A	GRHPR	JAM3	TNNC1	GAL3ST1
61	ZFPM2	DMRTB1	HSD17B3	NANOGP8	BHMT	IL23A	ZNF727	COL5A2	PDZRN3	TRIM8	NPC2	TACSTD2	ADAMTS1	C1orf105	ATP2B4
62	PDE8B	MAGEB3	IL22RA1	CENPA	MSLN	KLK13	CPXM1	CYP27A1	SMLR1	PRPS1	GCH1	FABP5	SYNE4	FADS1	CYP19A1
63	ALOX15	FKBP6	PRSS50	NGEF	SPRY2	DACH1	IGSF1	LRFN5	FNDC4	GAGE10	GBGT1	FADS1	SLC6A15	PAPOLB	LHB
64	TMEM252	TCL1B	AKR7A3	TEC	ANGPTL8	SOX9	ANTXR1	MCOLN3	BMP6	DNMT3L	SPSB4	PRELID1	CCND1	RHOBTB1	CGB1
65	ZSCAN5B	SYCP1	TMEM45B	CLIC2	SLCO5A1	TLL2	MRGPRF	WNT5A	DEFA6	UGCG	MYL7	GTF2H2C	ALDH3B2	AC120114.4	CAPN14
66	MRC1	C1orf194	DENND1C	ACADS	ZBED3	PPP1R16B	GRID2	CDH11	CHST3	CTSB	EBP	EEF1D	RNF157	CA5A	ALK
67	EBF2	MRLN	TRIM50	SCUBE2	PLCB4	TSHZ3	TERF1	CPXM1	VTN	MAGEC2	MTUS2	P2RY6	ITGA1	AC093227.2	PRR9
68	TRIM64C	MLNR	ATG2A	SLC25A12	MYO1G	DPPA2	PTPRN	SULF1	TRABD2B	ADAMTS2	PROM1	LRRFIP1	LIPG	UFC1	LYPD3
69	AL049844.3	CRP	SFTPD	CCR8	SMIM10L2A	CCDC80	FGF4	COL5A1	ZCCHC24	LAYN	CACNB2	URAD	NBPF14	SATB1	RIPOR2
70	NLRP5	VRTN	PCDHGA4	TGFB3	DLGAP3	AC010323.1	PPP2R2B	FXYD6	APOA2	PEMT	PRR15L	JOSD2	TNFAIP3	CYB5R1	KCNA7
71	BAALC	NTNG1	BTN1A1	TNFRSF25	MT1G	PRDM14	ZNF462	ETS1	GYPC	TRIM63	PDGFA	CLDN4	GPR171	ANKRD65	KCNN4
72	MAGEA2B	WASF3	SYTL4	SLCO5A1	DPF1	A2M	ADD2	PITX2	PRDM11	ARL2BP	JDP2	AL135905.2	TENM3	PAGE4	MAN1A2
73	ANKRD35	GGTLC1	BOLL	EPHX1	SLC4A8	ANKK1	SOX8	FEZ1	CLVS2	CXorf49B	POTEI	TP63	C1orf198	ERVFRD-1	SLC43A2
74	SLC38A8	RAB29	TMEM202	ALPL	PAMR1	PTCHD1	GPRC5B	TGFB1I1	SERPINH1	PHOSPHO1	EMP2	IRX2	CCSER1	VGLL1	SPIRE2
75	ZP3	FAM162B	NELL2	EGLN3	ANKRD45	CAMKV	KIF5C	HOXC6	ACOX2	GPAT3	CYP51A1	TBX2	CMTM3	AC020915.4	GADD45G
76	LRRTM4	DGAT2	TGFBI	MS4A4E	MAP1LC3C	ADAMTSL2	HOXB1	CDH13	FGB	DNAJC15	TRIM63	WNT7B	ATP7B	GCM1	PDIA3
77	FGF14	CYGB	C16orf54	SYTL4	CD7	CD248	SALL2	TMEM98	ISX	OLAH	PRAP1	SYDE2	USB1	TP73	SH3TC2
78	ZNF705G	HIPK4	SLC25A47	ZC3HAV1	TMEM86A	CCL26	DPYSL3	ADGRA2	HPX	CDH23	HSPB11	RXRA	TNNI2	TSPO	KHK
79	IZUMO1R	LRRIQ3	PAGE2B	AGPAT2	ABCC2	PSEN2	VCAN	KIRREL1	CADM1	ST6GALNAC1	NCMAP	GGCT	GNG12	ATF7IP2	HPCAL1
80	NELL1	PCDHGA2	SLC47A2	ACOT11	DEFB123	LRP4	C13orf42	KIF26B	RGS5	SULT2B1	FOXN4	FASN	MAP2K3	EBI3	GPR68
81	HHLA2	RBM44	PHOX2A	ZNF467	MOGAT2	GALNT18	BEND4	ZCCHC24	HABP2	EFHD1	TSPAN1	ACY1	NET1	EPO	IL27
82	MYOCOS	TRIM75P	CT55	DEFB119	TLR4	VSNL1	QPCT	ANGPTL2	LGR5	TTLL9	PABPC3	FSCN1	GBP1	BEX2	AC008687.4
83	CAPN13	AC005702.1	ZNF57	PLCD1	SPATS2L	ICAM3	TRIB2	SLC46A3	TBL1Y	PDCL3	SLCO2B1	FOLR1	PKIB	PELO	SMIM9
84	SSU72P8	CBLN1	ALPL	ADORA2B	KCNJ16	SPRY2	OCIAD2	FREM1	DMTN	SCGB3A2	MYLPF	ELOVL1	PLK2	AL359736.1	SORBS2
85	RIIAD1	ATP1B2	MS4A12	CTAG2	KLK1	CYP2B6	CDIP1	TGFB2	HSD17B2	CD300LF	CLPS	PUSL1	ST8SIA4	ARHGEF4	DACT2
86	EYA2	MEIKIN	TGFBR3L	PLCB4	THPO	VASH2	HAS2	P2RY1	DNAJC22	C9orf116	FOLR1	GET4	BAG2	CLIC3	LGALS16
87	PRAMEF14	PLVAP	PRAP1	GKAP1	ST6GALNAC3	SLCO1C1	TNFRSF8	HOXB8	RNASE1	AP000812.3	POMC	SMAGP	EIF2AK2	PLXNA2	ALOXE3
88	LINGO2	IDO1	PRSS41	LAMA4	CACNA2D2	ITGAM	SYT6	COL1A1	FMO5	SLC26A8	HIP1	PTDSS2	IL36RN	TFEC	RYBP
89	SLIT3	BATF3	TPPP	ITLN2	UTF1	APOL1	PALD1	NCS1	GUCA2A	EGFL6	CRIP1	EIF3K	TACR3	CDO1	FRMPD1
90	SKOR1	SNAPC2	GGTLC1	SLC16A2	UACA	ASPA	ANHX	CERK	SP5	EFR3B	S100A14	ZNF362	CSRP1	NFE2	MTMR10
91	FBLN7	MANSC4	MROH7	OXT	HOXD1	AFF2	AASS	LYSMD2	CEACAM6	PAGE2	S100A10	KRT8	KIAA1217	IFRD1	FDX1
92	CD36	CILP	PDE4C	IL6R	CFLAR	FGF1	PDE1B	NNMT	ANKRD1	FZD4	ANKRD33B	HUNK	ARHGAP31	MRGPRX2	MAOA
93	PRR5L	R3HDML	NGB	CREBL2	HS3ST4	TF	NFIA	TRPA1	IL6R	TNNC2	C6orf132	AMOTL2	ARHGAP23	ABLIM3	TGFBR2
94	ZP1	C1orf54	PAGE5	TRIM61	DEFB124	SLCO5A1	FHL1	GATA5	COL4A6	CXorf65	RNASE1	TGM2	PLEKHG6	SKIDA1	FAM43A
95	THBS4	PCDHB3	ARHGAP22	IFI16	RGS9	SUSD2	PCDH18	DTX3	THPO	TMIGD3	ADTRP	MSX2	MAML2	TP53AIP1	BACE2
96	LYPD1	GIP	PDZD3	SSX5	OXT	SAT1	CRMP1	CNN1	CERS6	GPD2	FGFBP2	ABCG2	IVNS1ABP	DPF3	TBX20
97	LDHAL6A	RNF11	LYPD8	DNTT	GK3P	IFI16	PIM2	HOXB9	TMEM88	FMR1NB	IQGAP2	ALDH4A1	ANGPT4	FIGNL2	GH2
98	ZAR1L	IRAK3	NXPH2	RCBTB1	KIF5A	SUSD5	DLL3	SERPINH1	TTR	CAVIN1	AL031847.1	HSPG2	HNRNPR	ARHGAP24	SLC38A11
99	SV2B	CCDC73	FBXL20	CYP1B1	HNF1B	FOXD3	PPP1R17	PLAT	GNG2	VCX3B	PPT1	HS6ST2	COL21A1	P2RY6	HID1
100	COL28A1	SLC35F3	KLHL35	C1R	FGF1	MAP4K1	RPRM	FGF19	VCAN	LRRC2	NPBWR1	ASS1	NAV1	HIGD1C	CPEB4
101	PDE6C	CORO1A	C2orf80	AMY2A	ALOX5	BCL3	NANOGP8	ANO4	CREB3L3	ADORA3	APELA	PKP3	SFXN3	P2RY13	BCL2
102	DLEU7	PKHD1L1	IL13RA2	MT1H	DRD2	RPS6KA2	ARAP3	TMEM200A	DUSP4	NAGA	SMPDL3A	IL17RE	XYLT1	PLXNB1	MOCOS
103	CFAP58	IRX3	PCDHB5	PTHLH	VASH1	DAPK2	SCG3	HAS2	P3H2	PTHLH	PNMT	DSC3	NBPF26	RXRA	DNAJB9
104	RFPL3	LHX2	NINJ2	NFKB2	TLX3	CLEC4E	CDCA7L	CD248	AMBN	CLEC6A	SUN3	ATP2C2	S1PR2	GNA12	PSG11
105	GPR39	OPRD1	AOX1	CHST12	GCGR	PIM2	B3GALT1	CDH2	CHST9	PDGFA	ST14	ITGB4	GPX8	GPR87	DPY19L2
106	MAGEA12	HTR3E	RBP7	SLITRK2	GDPD2	IFITM3	HMGA2	ART5	CMBL	S100A16	LIPH	CASQ2	MGAT3	ANP32D	SLC13A4
107	SLC16A6	AP001453.3	ESRRB	DLGAP3	FAM124A	MT1H	ZNF423	AMIGO2	SBSPON	KCNN1	SRM	WNT7A	PPP2R3A	PLEKHA6	SLC40A1
108	LRRC17	MROH7	CORO1A	KLRG2	CRYBA4	UNC5B	IGFBP4	ARMCX2	TRIM2	FP565260.4	TSPAN15	TTC9	ASB13	ERMN	MAML3
109	GLYATL1	PRAMEF17	GRP	BACE1	GK	POU3F1	HLA-B	TMEM121	HS3ST4	SLC12A3	FCER2	FUT8	TANC2	RANGRF	SERPINB12
110	TIGIT	PCDHGA10	BATF3	FBXL20	PYGB	C3orf85	PPP1R1B	RBMS3	CST4	RASGRP4	PAGE1	FIGN	SLC25A24	SLC39A1	MREG
111	HRH2	BTNL9	RIMS4	UBE2S	MAL	APOBEC3D	B4GALNT4	FBN2	SERPINE2	GFI1	DAB2	SCD5	SLC8A3	CEBPE	PAEP
112	TMEM163	HYLS1	FKBP6	TDRD10	SLITRK2	COL17A1	GPC4	P3H4	LEFTY1	CYP2S1	SV2C	RBBP8NL	ICAM1	GALR2	GRAMD2B
113	EBF1	DUXA	SLC35G3	HNF1B	NANOGP8	MEIS2	CD1D	PDGFRB	RGS9	PRR15L	HSPB3	TMEM106C	ABCC1	PMEL	PGF
114	PPFIA2	UCMA	NEFL	KLK6	RTL1	OTUD1	GAD2	HOXC10	ALCAM	TGFBI	LARGE2	STUB1	CD276	PAK3	PLA2G2F
115	KLHL32	MPC1L	TMEM229B	ANPEP	VSTM2A	SHD	UGT3A2	BLVRA	PELI2	RNFT2	FP565260.4	UPK2	SLC38A4	MGST3	EHD3
116	PLCL1	MSRB3	LMNTD1	AP000812.3	C1QTNF12	CXCL12	CNTNAP2	HOXB2	COL4A2	INSM1	SELENOP	HES6	ZFAT	ASPRV1	TNFAIP2
117	NLRP9	TEX49	CDH23	YPEL2	HNF4G	TBC1D16	LRRN1	SALL2	NRGN	ALPL	FEZ2	TOMM34	C6orf141	MFSD2B	ATP10D
118	KLK11	SOX15	RENBP	P2RX5	LGALS12	FMO5	NUAK1	MRC2	PCSK1N	PNMA5	HAVCR2	SLCO2A1	KIAA1586	ZSWIM4	TREM1
119	SMCO1	ZNF541	LIF	NRIP3	PLPP1	GLI2	TMEM47	CNTFR	MAP6	CHST8	DBI	RNF43	HLA-C	ECE2	FAM131A
120	NPAS3	AP1S3	GCHFR	MT1HL1	UNC5B	FAM124B	BST2	NPW	CHIA	AC134669.1	FYB2	RASSF2	GABRE	KLF15	TIFA
121	TGM7	PIK3AP1	AL353588.1	FNDC10	EGLN3	MYO1G	TPH2	NNAT	ADD3	ETHE1	NDRG2	VTCN1	LGALS3	GABARAP	GLDN
122	EBLN1	CT45A1	CCDC153	WDR25	BAMBI	GK3P	IL17RD	TMEM88	RAB3B	PRSS23	ELF3	MPP1	TRABD2A	GSTM3	STK40
123	CDH12	WDR45	SLC16A14	KLF3	BSND	OAS1	SYT1	PRICKLE1	SOWAHB	ACTG2	MMAB	ATRIP	HEG1	CD74	RASA1
124	FAM9A	NTSR2	IMPDH1	SLC8B1	ALDH2	PI16	MAP4K1	GPC6	SUSD3	FOXE1	POTEG	SLC5A6	CBWD3	OR2F1	MGAT4A
125	RARRES2	SLC2A5	XKRX	STXBP5L	HCAR1	ADRA2C	PTPRK	CDK18	ITIH5	PLAUR	RARRES1	SATB1	LCP1	CLEC1B	PSCA
126	PCP4L1	OSR2	EPHA10	LRTM2	TUBB2A	FAM155A	DHRS4	GNG2	CST1	BGLAP	LDHB	PRDX2	LTBR	FAM180A	CSF2RB
127	ZIM3	HTR3D	P2RX5	ZNF280A	CAPN5	PHF19	UNC5B	COL11A1	GATA5	CIDEC	SMPD1	CD24	SUCLG2	PAIP2B	PRKCH
128	CR2	RHEBL1	TSPAN16	RIN2	PIM2	RRAD	CD200	MAP1B	HAAO	ALAD	TACSTD2	SNX33	HIF1A	LGALS13	EHD1
129	NRAP	HNF4A	TTLL9	CACNA2D2	CREBL2	BTLA	IFITM1	GATA4	AL445989.1	RHOV	UST	YDJC	LIPA	SMAGP	RASSF7
130	HTR2A	CELA3A	BPIFB4	SIMC1	PPM1J	RPRM	NPW	COL4A5	PCDH7	PAGE2B	SAPCD2	OLR1	TBC1D9B	NR6A1	INHA
131	ITGA4	SSX5	BECN2	ENO2	FOLR2	CCR8	KIF1A	ST6GALNAC3	PDZK1	MAPK3	TTC28	F3	PPM1L	TEAD3	SPATA13
132	DCDC2C	APOBR	CHST1	DEPTOR	CHDH	ADAMTS4	GRIA1	COL6A3	ADGRF2	ZNF57	NKX2-3	ADGRG1	PRRC2A	FASLG	MFSD12
133	PKD1L3	CDR1	ADAP1	CYP2S1	LRRK2	LPAR4	SNCB	MALL	KIT	B3GNT7	B4GALT5	TXNL4A	AIF1L	TMPRSS12	AMPD3
134	MBD3L4	ATG2A	RASGRP4	FOLR3	MT1HL1	MT1F	LDB2	HAAO	CRYGD	KCND3	ANXA6	SREBF1	PIK3C2G	GGCT	LYPD5
135	IL2RA	ZNF528	GPR12	RASD1	APOBEC3C	DAGLA	SYT3	CD1D	P4HA1	CES3	DIO1	SUN3	MMP2	SH3BP1	DPEP2
136	PCDH11X	KCTD19	DKKL1	MAN1C1	RAB15	COX7A1	GPRASP2	TSC22D3	AMDHD1	TXK	SLC36A3	PPA2	FGD3	CASD1	HTRA4
137	PPEF1	LHFPL4	WDR25	AC079594.1	CHST12	CPT1A	PLP1	GPX7	NOG	HS3ST5	HAVCR1	MTMR7	EMB	IRS1	ERVFRD-1
138	HPSE2	SSX3	TEX13D	MESP2	KLHL3	LRRTM1	FBN3	CYP4X1	CAMK2D	ZIC5	TBC1D1	HEBP2	MBNL2	TREM2	ANO3
139	MAGEA3	IL17B	PRPS1L1	PKD1L1	FCER1G	POU2AF1	ARMCX2	GLI3	UACA	C16orf54	HIVEP2	LGALS9	ST8SIA1	PRR9	PLEKHF1
140	AGMO	RPGRIP1	TMIGD3	BAK1	RNF150	FSD2	VIM	ZNF629	CCDC68	UQCC3	SCO2	TNNC1	CRYBG1	NR1H4	NCOA3
141	STK32B	C11orf65	MAGEB1	PTGES2	ADA2	FGF8	GLI1	ACTC1	ROR2	NLRP12	POTEJ	LAMB3	SKP2	ADM5	ADRA1D
142	LOXHD1	BX276092.9	MUC5B	RMDN2	HSD17B2	GAD2	DMKN	OLFML3	CALCR	SYTL4	HBE1	MPST	HS3ST3B1	FIGN	HSD3B1
143	SLC3A1	DNAAF4	CD82	SLC35G3	TM6SF2	KCNK13	FLRT2	STAT6	SFRP1	SOWAHA	GRHL2	ADAMTSL4	UQCRC2	LGALS3	MYO18B
144	CNRIP1	ZNF19	PYDC2	FGF1	CHGA	PRDM1	ADAMTS16	COL18A1	RTL9	SLC6A8	LAYN	EFS	ELOVL4	PLAC9	SEMA7A
145	PHEX	SSX2B	MAGEB10	IL2RG	ITLN2	GJA10	PREX2	PRSS35	PTPN5	PET117	HDDC3	VEGFA	SGCE	PIH1D2	HMGCS2
146	CCK	SSX2	SLC43A3	CCDC180	GPR160	TNFRSF8	THBS1	PKDCC	SOX21	EPPK1	S100A2	RPS2	RNF144A	HEXIM1	SEC24D
147	SIGLEC10	RTBDN	FXYD4	TUBB4A	NFKB2	MT1X	ARHGAP4	OIT3	PODXL	MYLPF	NENF	COCH	PAK6	ZNF165	CSRP1
148	SAXO1	ZNF487	SSX5	TNFRSF18	TMX4	PDE1C	TUBB2B	ISL1	CEACAM1	MTFP1	CTSB	ECI1	WFS1	TMSB10	ZNF292
149	CDH17	GDPD1	HTR3E	C12orf54	AVP	SLC16A10	C14orf132	IFIT5	GPR161	HCN1	SLC7A7	VGLL1	YWHAE	SWI5	GNE
150	EMX1	JMY	ASPHD1	SCAMP1	ANKRD55	GRIP2	AEBP1	BMP4	ROBO2	IFI30	FGFR4	HS3ST3A1	SYNGR1	CSF3R	CCR7
151	KLF17	KLK10	LPAR1	TMBIM1	C11orf96	TNFRSF18	VRTN	RCN3	SLC4A8	FAM151A	CLPSL2	ABCA4	PYCR3	CALML5	MFSD6
152	FTCD	FAM110D	C1QTNF2	MKRN1	DCLK2	PDZRN3	PBX1	SRPX2	GATM	PORCN	PTHLH	EMILIN2	DIO2	C15orf61	SBSN
153	C10orf120	NGB	ELMOD1	C1S	EXOC3L1	TM4SF18	ACHE	RAI1	FOXQ1	SLC8B1	SMIM22	POLR2F	ACKR2	KRT17	WNT3A
154	IQUB	CSAG1	MAGEC2	FAM124A	SFRP1	ADA2	ETS1	NCAM1	STAMBPL1	AQP3	NXF2B	RPS18	ZNF439	TMEM106C	MICALL2
155	FAM81B	TRPC7	PLPP2	TEX11	MESP2	ARHGAP33	CCDC169	RASL10B	PRDM1	CXorf49	ATP8B1	GCH1	CDC42EP3	CLEC12A	ADAM12
156	RNF122	ZPBP2	SYCE1	EIF3K	FRY	MRC2	OLFM2	NLGN4Y	PXDN	RGMA	NXF2	RAC3	IL2RB	SPANXC	PXDC1
157	GRIN2B	NUDT6	MAL	RAB19	SLC16A9	PLA2G4F	KIRREL1	TCF4	CACHD1	TEX35	SQLE	G6PD	TPGS2	CNIH2	GPR157
158	KCNK9	NOTO	GAL3ST3	HOMER2	PARM1	CD48	CTPS2	SPATA20	EXT1	TUBA3C	SH3GLB2	SH2D4A	PEG3	KRT19	CBLB
159	LIPM	SOX2	HTR3D	F2RL1	NANOG	PCED1B	SERPINH1	OLFM1	CXXC4	CLTB	AADACL3	CST3	CDH5	BABAM1	TBX3
160	PARVG	CYP27C1	AQP7	ATG3	LBH	LANCL3	FAM131B	ITGB8	ZC3HAV1	LIPH	ZFYVE21	SLC2A8	AGPAT1	HUNK	ECM1
161	SAMD3	C1QTNF2	VMO1	ETHE1	PHLDA1	PLP1	CDH26	EHD2	RGN	F2RL2	GLIPR2	PNPLA3	PON2	AMHR2	FNDC3A
162	ZBTB16	PCDHB4	FUT3	TRABD2B	SLC44A3	CDA	MAP1B	ABLIM1	HNF4A	PCDH1	ARHGAP18	SLC38A1	MFAP5	DNALI1	ST3GAL4
163	NPM2	IRGQ	ZNF528	NRGN	GSTA2	CCM2L	PRSS35	PKNOX2	KCNJ13	PLLP	RALGDS	IRS1	BLOC1S5	KRT14	FAR2
164	CPLX4	KLK11	PLCD1	FNIP2	ADGRD1	GSTA2	MPV17L	PCDHGA8	DPYSL3	CLDN19	SETSIP	NRXN3	PLD6	PSMA2	MCAM
165	PTPRN2	HDGFL1	PCDHB1	RSPH10B	CBFA2T2	APOBEC3F	STEAP2	RHOBTB3	BEX1	WNT11	PTGES	TSR3	WNT10B	CBLN2	KRT80
166	SLC7A9	XKR4	ADAMTS2	ABHD17A	MAN1C1	ITGA2	PAPSS2	JUN	MAP2K6	NPPB	TJP2	DPF3	ARL17A	S1PR1	RPS6KA5
167	CAMK2A	C16orf54	GPAT3	PRR13	MAP3K19	EXOC3L1	FAT4	MEIS2	FOXA3	BAIAP2L2	EFHD1	PPT1	RAP2C	TFAP2A	TSPAN12
168	DCDC2	BARX1	MYH1	ADCK1	AP000812.3	LYZ	PCSK1	FAS	LIMCH1	APOA4	MANBA	TJP3	PPP1R11	NAA38	GCNT1
169	DCT	AURKC	CYP27C1	ST6GALNAC3	MX1	GPR153	SBK1	PXDN	HYAL1	CEACAM5	LAMP2	MDH2	CBWD5	UBALD2	FOSB
170	CLEC4C	C19orf38	HTR3C	VSTM2A	EN2	ST8SIA6	PHC1	IGDCC4	SOX9	ATP1B1	GALNT6	PRSS8	NRSN2	AC106886.5	TVP23B
171	KPNA7	PIWIL2	ADCK1	MEPE	RASD1	NANOGP8	PRDM14	GPSM1	CLCA1	TDRD12	CD55	CCDC88C	CRAT	TNFRSF9	FZD10
172	HAL	DCAF4L1	RNF183	FABP6	EPHA7	ABCC2	PDPN	FSBP	HAS2	RAB43	PRELID3B	PGC	LHFPL6	PGA5	SEMA3G
173	PTPRH	SLC35G3	STARD6	VCX2	FOLR3	TGFB3	PMAIP1	MDFIC	CNIH3	SPINK7	ARMCX4	C15orf61	DUSP14	ZNF277	ARID5B
174	PRR23D2	ZBTB8A	AL772284.1	ALOX5	C3orf85	IGSF1	NTS	CCL2	TNFSF4	MOGAT3	SMIM10	NUAK2	NINJ1	SOX4	MBNL2
175	ASTL	SLC2A14	KCNE2	MT1M	KCNK13	PHACTR1	MDGA2	CCDC74A	SLITRK2	VSIG10	GNPDA1	CITED2	TMEM243	ENDOU	CANX
176	TLE6	RSPO1	TERB2	SPTSSA	APOE	ZIC2	NFATC4	CD79B	FZD7	C1QA	PRSS8	UBL4A	ELMO1	IL17D	PAK3
177	AOAH	MAST3	PRAMEF17	GALK1	NTNG1	NANOG	GFPT2	THBS1	GSN	TMEM200B	ZNF703	RPAIN	SMN1	AC073585.1	KMO
178	SMKR1	SLC15A3	ACER1	MTMR14	GP5	MDGA2	PHF19	FAM114A1	AP1S2	SLC6A19	PLIN1	KRT16	METTL9	AC087289.3	CSGALNACT1
179	HABP2	PNMA2	CXorf65	RAB42	C9orf135	DACT1	CERK	SCRN1	OR8A1	EBP	STON1	TMEM147	CERCAM	CA12	GPR32
180	BTNL3	PCDHA10	ZNF648	IQCJ-SCHIP1	PCDH8	FAM221A	ADCYAP1R1	MAGED2	CELA3B	NEIL2	GLRX	JUP	ALDH1B1	AOC3	EIF2B2
181	ADAMTSL1	MNS1	TRAF5	TCTE1	PRICKLE1	POU3F3	UCHL1	KIF5C	OR8B2	NOC4L	AC068775.1	FGFR4	FRRS1	FGF22	LONRF2
182	IL17B	DDX25	GNLY	CYP2F1	CD48	ARAP3	PCDHAC2	KCNQ2	BAMBI	POMC	SNX29	CBR1	SDK2	LECT2	CPNE5
183	GPR143	ANKRD62	KRBOX1	AIRE	LIMCH1	KLF7	CDK18	SERPINE2	MPZL2	CRIP1	CITED4	HINT1	RNH1	BHMT2	SYDE1
184	MACC1	LDLRAD4	PITX3	VASH1	SLC7A3	PTH1R	PYY	GNG11	ROR1	REPS2	LPAR5	GLB1	ERBB2	FANCG	SH3YL1
185	DUXA	SOBP	NMU	PLA2G4F	CNIH3	AKNA	UNC5D	CTHRC1	LYPD6B	SCRG1	SGMS1	C1orf105	SLC25A26	JOSD2	ZBED6
186	CYP24A1	OCA2	PCDHB3	SNRNP70	IGSF23	HTR3B	FBXO44	ARMCX1	MEPE	RRAD	5	GATA3	B2M	ZNF593	TFPI
187	TRIM36	RGS17	MFN1	VSIG2	EPHB2	EMID1	SCNN1A	GRP	EHHADH	TUBB4A	SHROOM2	MID1IP1	MYO7A	S100P	FADS3
188	IGFBP1	TRAF5	ADAMTSL5	DTX3L	AK8	C2CD4C	P3H3	MYL4	CRHBP	AAMDC	GNG10	TRAP1	ARID5B	RILPL1	WDR64
189	CTRB2	GCHFR	PHOSPHO1	CEACAM1	CHST7	SLC9C2	NUDT11	MATN3	OR8D1	MYL5	SGPL1	UBE2J1	TPM4	NABP1	PLCXD2
190	TAC1	WFDC3	CHST4	SDR16C5	BCL3	GK	ADAMTS7	COL4A1	PLEKHA4	MAB21L1	APOD	LECT2	HACE1	CTNND1	QSOX1
191	TBX5	CCPG1	C1QTNF9	RGS9	NRBP2	ACTN3	EFNA2	NFIA	TPST2	RASGEF1A	VAT1L	SNRNP70	SYT16	TMEM269	CREB3L2
192	ME3	PGLYRP2	COQ4	CAPN5	GSN	FGL1	USP44	SELENBP1	F2	PYGB	IL34	RTKN	PPARG	CLDN3	CMAS
193	PRKCG	GABARAPL1	OSBP2	EGFL6	AKNA	RASGEF1B	FOXH1	AFAP1L2	OR8B3	FOLR3	SH3RF2	CSTB	EPHB3	SLC40A1	KRT24
194	MINDY4B	ANG	TGFB3	CACNA1B	FGF4	FLRT2	GRIN2A	UPK1B	OCLN	WNT9A	ZG16	MYCT1	DSC2	RAB39B	WNT10B
195	LYPD4	SPATA17	FGF13	FAM234A	CCDC60	ABCA1	TRH	SHROOM4	PDPN	SSBP3	CREG2	KRT17	MGAT4A	SPANXA2	HTRA3
196	C3	ARSI	FXYD2	KLF4	JAML	SPZ1	PIMREG	BAMBI	GPC6	BSPRY	DUSP6	CNDP2	HSD3B1	CNPY2	EEPD1
197	PRAMEF20	CNKSR3	CD22	MT1G	TRABD2B	PIFO	CEP170	ADAMTS9	SMAD6	HCLS1	PIWIL3	FYB1	NOMO2	PLPP3	HBP1
198	KSR2	PRKN	CNR2	TMEM160	SCNN1A	UMODL1	RTL1	PABPC4L	MAF	UAP1L1	IL10RB	FDPS	PRKCH	EVA1B	SDC3
199	SLC6A5	FOXR1	TEX22	GPD2	USP28	PRICKLE1	ETV1	LGR5	LRRN1	BRD3	TNFSF15	TMCC3	RNFT1	DOLPP1	HSD11B2
200	HERC6	SOX30	MAP1LC3C	LYZ	SOX9	GPRC5B	REC8	SCARF2	AMOTL1	FUOM	SLC38A5	SLC10A3	ANTXR2	CYP1A2	PHLDB3
201	CTNNA2	MFN1	LGALS4	ANKRD45	RNASET2	PARP9	TWIST2	CDIP1	SLC2A2	GINS2	HEBP1	BCAT2	MMP14	CUZD1	CLEC18A
202	CTNNA3	LZTS3	RBMXL3	TM4SF5	CD70	SLC16A9	BRINP1	SEMA5A	IGFBP6	ATP1A1	BRI3BP	GLRX5	EEFSEC	ROMO1	ADAMTS1
203	CCNB3	DLL3	CXorf49B	NLRC4	ADGRF2	DEFB124	SNCA	CEP170	PLCB4	DNMT3A	AL772284.1	RHOU	CANX	LMO2	MGAT1
204	MYH15	MAJIN	ITGB7	TMC7	SHISA3	SIX2	ZNF827	SAMD3	UNC93A	ATP6V1B1	TFCP2L1	LRP2	EDNRB	NFE2L3	RAP1GAP
205	FSTL4	RGS2	CNTNAP5	PPM1J	VWA5B2	PAX6	NCS1	OAF	FST	SNX21	PCDH1	GREB1L	LRRC32	SH3BGRL2	FAM83G
206	SYT9	TM4SF5	CCDC73	PRKN	FAM221A	EPHA7	RBP1	HDX	APOE	RAC2	APRT	SHISA4	GNB4	PAEP	CALCB
207	CLC	C3orf33	PFKFB3	SCPEP1	ZNF503	DZIP1L	COL5A3	FHL1	GCNT3	PAAF1	F5	SYNPO	MCTP2	IL11RA	IL36RN
208	EXOC3L2	MAEL	RTBDN	GJA10	TUBB2B	PYCARD	KLF7	PDE4B	ABO	KIF9	NMRK2	RNASEK	CREB3L2	C11orf42	C1orf21
209	USP29	SPTBN4	GIPR	TRPV1	ASRGL1	IL6R	APOBEC3G	ULBP2	ALDH2	HAVCR1	NLRP2B	PLXNA2	FOSL2	UGT2B11	SIAH2
210	WEE2	EN1	ELL3	MYO1G	GRIP2	GABRQ	DBNDD1	ATCAY	SRGAP1	GALNT6	SIGLEC5	ALOX12	ANGPTL4	ZMYND10	TNFRSF21
211	HDAC9	DUSP18	PTGER4	GPRC5C	PRUNE2	REC8	TUBA1A	PTPRK	CCDC81	FBXL20	CDK6	SLC9A3R1	CRTC3	SLC23A3	STRA6
212	LRRC38	CEP164	FAM166B	ASRGL1	APOBEC3F	MAS1	VENTX	PDE10A	PIK3R6	MSN	SPTLC2	RAB26	GALC	SIGLEC14	INSL4
213	MAGEA6	MCIDAS	RSPH10B2	CDH23	DGAT2	SOX2	PHLDA1	PDZRN3	TMEM123	MS4A15	TIGAR	ACOT7	CXCR6	COX7B2	MTNR1B
214	ZNF157	TRIM50	SLC17A5	TXK	LRP4	FAM124A	DHRS4L2	FBLN2	FCER1G	MYADM	OLFML1	GABARAP	UROS	KRT86	ENG
215	CT47B1	TSPAN10	SCGB1D1	EPHA7	GP2	NRROS	ARMCX1	RARB	OTX2	PIN4	RFLNA	CEBPB	TAF9B	CCDC116	TNFAIP8L1
216	1	CEP19	GPCPD1	CLEC4D	HLA-F	PROC	RAMP2	CUTA	COL4A5	BOLA3	LAMA1	PAFAH1B3	TCEAL7	TNNT2	CAP2
217	DUXB	LRIT3	NTSR2	ADA	AMDHD1	ETV4	AHNAK2	DDAH2	HSPA12A	CTSS	NDUFC1	GAPDH	KRT7	USP27X	SHANK2
218	REC114	CD72	RSPH10B	MAL	CTSE	CNIH3	DPYSL4	HOXC8	P3H1	SYNC	NDUFB10	FECH	FAT2	TFEB	DEDD2
219	SLC9A9	CSAG3	CCDC163	AARS2	ATP1A3	BFSP1	SH2D2A	DMKN	EDNRA	MAPRE2	ACTG2	PALLD	COMMD8	SLC1A5	KLHL8
220	CCNA1	CFAP97	ITM2C	AXDND1	PROC	ADAMTS12	FERMT1	PPP1R17	APOA4	DBNDD2	FXYD4	CCND3	SDCCAG8	MPP6	ZNF354B
221	FRMD3	PNMA5	BCL11A	S1PR3	GRB7	FAM78B	NOTCH1	PTPRD	CYP27A1	NOS3	ATP11A	TRAF4	GNAI1	GSTM5	RHPN1
222	FBXL22	USP7	CRELD1	CORO1A	A4GNT	LRRC31	CHN1	SPRY1	ABCA1	PNPO	UQCRQ	UFC1	ITGA5	CHTF8	PLGLB1
223	SHH	HVCN1	ZPBP2	GDPD1	S1PR5	GYPC	LPAR6	MYOCD	GALNT7	CAMSAP3	CXorf65	AC008764.4	PARP8	SLC7A11	BGN
224	PLA2G4C	PFKFB3	LAPTM5	SCGB3A2	LZTS1	PRF1	DPPA4	CXCR4	DZIP1L	ELOB	SLC11A2	PIK3R3	P2RY14	YAP1	DACH2
225	RPH3A	SEC14L6	GSDMA	ELOVL7	TMEM51	CDH26	B3GALT5	RNF152	FOXA1	NEURL2	SLC25A6	STS	THRB	EMP2	SP6
226	SLC8A2	BLVRB	WNT9A	APOH	NPC1L1	ST6GALNAC3	NETO2	LIX1L	NT5E	ZCCHC12	COX7C	BMF	ARHGEF17	FITM1	SGK1
227	CLSTN2	CELA3B	STEAP1	UPP1	NTRK3	CPO	ZNF649	PTPN13	DNAH2	NOTO	SLC7A2	JMJD8	ACTN1	DHPS	GJB2
228	AMBP	ZPBP	SLC9A3R2	TRIM56	CEACAM3	PRSS12	CCDC8	COL6A2	CD109	NKX3-1	MESP1	MOCS1	FBXO4	POLR2H	GATA2
229	ABCC6	NELL2	PPIL6	CCPG1	SCGB2A1	CD44	SCRN1	GPRASP2	EOMES	TET2	MYOF	TMEM54	CCHCR1	MCTS2P	ZFAT
230	AL365232.1	ANXA2R	PRR15L	POLR2F	MUC13	CA4	FAT3	KLF7	SLC5A9	APOC1	MISP	ARHGEF18	IL1R1	AMER2	ALDH3B2
231	TOX2	GNLY	C12orf54	C5orf34	AQP4	KCNH2	SLC7A3	TEK	AL445238.1	OLFML1	ANXA8L1	IRF6	ZNF100	PRRG2	CCSER1
232	FRG2B	CT45A10	CD37	PLSCR4	SLC47A1	SCML4	AR	TSPAN5	CDIP1	ETV3	MND1	MYO15B	P2RY12	RNASEK	SLC7A1
233	BTG4	SLC25A31	PIP5K1B	LPCAT3	FAM20A	KCNG3	TUBA4A	VWA5A	GLYCTK	HMGB3	LGSN	INAVA	ATP6V0E2	YJEFN3	RICTOR
234	OOEP	NEUROG1	SULT2B1	SPHK1	TEC	PTPRD	SOX11	PMP22	FRAS1	LETM1	MVD	SPSB4	SLC16A3	PSMB5	ZNF845
235	ARHGAP15	ETFBKMT	TMEM200B	NR4A2	MT1F	SLC5A9	GPR19	HLA-B	MFGE8	ASRGL1	NMU	CLDN6	PXDC1	S100A11	LRRC56
236	TRIM49D1	MAGEA4	C1QA	SLC9A3	ITGA2	NACAD	SYN3	DYNC1I1	ROBO1	ALPP	CAMSAP3	CRYBG2	SERPINB1	UTP14C	EPAS1
237	RSPO2	LYG2	TMEM141	CCM2	SPZ1	PBX1	GABRB3	IFNGR2	SLCO1A2	BATF3	ASAH1	GLIS3	GPC1	NCMAP	HEY1
238	COL22A1	XAGE5	MAEL	LIF	APOBEC3B	SLC25A12	ITM2A	TMSB4Y	TOX3	AGPAT2	UPK2	ARHGDIA	GNE	PPP1R14D	ABTB2
239	PPP1R14C	MTCL1	SPOCK2	KRBA2	AC079594.1	SCNN1A	CDH3	CD40	CRYBB1	GPCPD1	MRPL2	NFE2L3	SNX10	HSD17B11	EPB41L3
240	PRAMEF13	TP53TG3	FAM122C	ZNF503	GLTPD2	POU5F1B	GPX7	NPY	HDAC7	INPP5A	RGCC	HOXB3	MED16	PSMB4	ACOT1
241	PRG3	PAGE2B	ARHGEF33	ARL8A	ABCB5	LY75	BCL11A	PLP1	ZNF503	FUCA1	KCNV1	SLC12A9	ACACA	SPN	BLNK
242	TRIM51	KLF12	MT1X	CCDC163	MRAP2	CXXC4	PTGIS	CHST3	AK8	ATP6V0A4	MKKS	AP2A1	HEYL	IQCG	1
243	GALNTL6	PDE11A	SSX2	GIMAP1	TLR8	SLC1A2	DNM1	CCNJL	PKDCC	TMEM141	TEKT4	NAXE	PLB1	WNT6	RAB11FIP5
244	MSRA	DHX58	WDTC1	SNX21	C10orf71	DPF1	FGF17	FAT4	TNFRSF19	FOXR1	NDUFB1	YAP1	PIK3CB	MZB1	CLEC1A
245	TRIM49D2	LCA5L	TMEFF1	ATPAF1	MT2A	ZIC3	ROR1	TP53I3	KCNMA1	CRB3	GSTA3	PDF	CBLC	RP2	SLC38A9
246	CA10	GPR4	ATOH7	CLDN6	SNPH	CASP10	ABHD12B	RSPO2	RHOBTB3	DMAC1	ROM1	IMPDH2	SLC25A48	GRINA	WIPI1
247	LMOD3	CRELD1	NHLRC1	NBAS	ACADS	MYBPHL	SEMA6B	EFEMP2	CELA3A	OR7G2	MT-ND4L	FABP3	IL20RA	MYPOP	RIPK2
248	F13A1	TCF24	SUSD4	AMDHD1	LGALS4	C19orf33	PMEPA1	PAPPA	MARCKS	DMC1	NAGA	HSPD1	SUOX	A2ML1	NR4A1
249	CCDC146	HKDC1	PIWIL2	KCNK4	ATG4D	ELN	NPTX2	TIMP3	SPATS2L	RGS9	SERPINC1	CCDC85C	INTS3	CYB561D2	KIAA0040
250	UTS2B	RSPH10B2	INSM1	ADORA3	NEURL2	ST8SIA2	TMEM98	IFIT1	DGKK	KTI12	SH2D5	HRAS	KSR1	NRXN3	PWWP2B
251	GPR158	SLC35E4	SLC26A4	PTDSS2	ENO2	WNT8A	SLFN12	HAND1	ZNF280A	GCHFR	DMAC1	SLC25A1	PLTP	TEN1	BMP1
252	ATP10A	PPP1R3G	CD14	APOA4	NHSL2	NNT	SMIM10L2A	BEX1	ITGB3	CPSF4L	TMEM269	MAGI3	MST1	FUT11	SQSTM1
253	GRM7	SLC16A9	STXBP5L	TNFRSF11A	NCCRP1	SFRP1	ARHGAP33	GPX8	JUN	GPKOW	AC134669.1	LAGE3	MED12L	CRYBA1	BDKRB1
254	GTF2A1L	CGNL1	ZNF30	TMIGD3	GSTP1	CRYGD	CNTNAP3	CRMP1	NID1	FBXO6	FGFR3	ACYP1	FREM2	SMIM4	RCN1
255	IL1RAPL1	FRAT2	CACNA1B	FAM72C	NGEF	CREB3L1	ULBP3	SLC9A9	LIPC	TNFSF15	STARD10	CAPN2	STARD13	MRGPRX3	SH3BP5
256	FAIM2	DMGDH	SPNS3	STEAP1	MELTF	STOX2	P2RX2	PCOLCE2	THBD	PRPS1L1	SOD1	PAXX	COG5	C11orf96	SESTD1
257	SLC34A2	ZNF534	LYG2	WASH6P	CASKIN1	IRS2	STOM	PRDM6	GMPR	LIX1	ATP2B1	PHPT1	MTAP	FKBP2	ARL4C
258	GFRA2	CTRB2	GPR27	NR2F1	SRSF12	FAM71F1	CDH13	PALD1	TMX4	NLRP2B	LETMD1	SLC1A5	PXN	SUPT4H1	MCFD2
259	NOX5	ZNF843	TMEM220	POLD1	TTC39B	GNAZ	SLFN13	ARMCX6	GPRC5B	DENND1C	PORCN	NUBP1	EEF2K	SCUBE3	MAST4
260	UNC5C	IER5	SYNGR4	CTXN1	SAT1	TTC22	TCEAL3	BOC	RAVER2	SLC46A1	GM2A	DTX4	HAPLN3	FAM24B	DAP
261	DPPA5	MTMR14	ACRBP	LMBR1L	PYCARD	GPR176	EDIL3	RIPOR1	LEFTY2	MEI1	ATP11B	RAB11FIP4	MBOAT7	SMIM22	CKMT1B
262	KCNA1	NPIPB6	AAMDC	NKD2	KCNV2	PDE1B	SMO	CLDN23	HSPG2	SELENOH	SEMA3F	RASGRP2	IFFO2	SLC7A4	HSPA13
263	EFCAB6	THEG	LCA5L	NUDT4	ADORA2B	IKZF3	CCDC172	FN1	RASSF6	MYMX	EML3	STON2	OPRK1	FGFBP1	AHR
264	CA6	NCF1	GNG10	GALR1	ACTN3	CBFA2T2	MUC3A	MAP2	COLEC11	KLK8	S100P	RGL1	ZDHHC13	SPHK2	C9
265	C17orf99	PPP1R13B	RTL5	MRGPRX3	ADAM23	CD7	GSPT2	CD44	CCDC92	LALBA	LARP1	SMPDL3A	LIMS1	CCDC102A	CAPN6
266	IL23R	CHST6	ITIH4	ZNF487	CRYGB	CATSPER3	ADAMTS12	LIFR	REEP6	SFT2D2	ZNF740	TMUB1	DNAJA3	AP1S1	KIF21A
267	PLVAP	CPED1	CT45A10	KCTD17	AGBL4	SCGB1D2	SERPING1	GREB1	SH3RF2	TMC7	MYL5	BCAM	SMN2	KBTBD4	SLC6A15
268	AKR1C3	CHST4	SOAT2	CASR	TWIST1	HS3ST2	CACNA2D1	PCDHGB6	MOBP	SNX8	CPVL	TUBA1B	PICALM	MMP20	TSPAN8
269	PTTG1	ADHFE1	KIF9	SLC25A47	BCO1	JAK3	CCND1	SOX5	OR51B5	PEX16	TMEM132E	MPZL1	SHMT1	COCH	SPATA3
270	ABI3BP	SLC6A5	GPR37L1	DEGS2	LANCL3	MOGAT3	NYNRIN	CD109	ADGRF4	IL2RG	INA	SUSD1	ZBED9	PRDX2	TMEM40
271	MAK	CFAP61	TMEM74B	SPATS2L	TMIGD3	PPP1R1B	NLGN4Y	RASL12	METTL7B	PIP5K1B	DNPH1	MGST3	GGH	FABP4	BHLHE40
272	SLC12A5	RNF125	ADORA2A	ADAMTS2	20	CEACAM6	ARC	HEY1	HHEX	SLITRK2	WNT7A	RBPMS	DLX4	ARRB2	UBXN10
273	UPB1	ASZ1	TCL1B	ELMOD1	ASPA	SSTR1	NNAT	EPHB2	KLHL6	FXYD4	DHCR7	MZF1	EFNA5	IRF6	TMEM184A
274	CACNA1D	ZNF132	B4GALNT2	NR5A2	HOXD13	TDGF1	PIPOX	TNFRSF10D	PKHD1	ATG9B	NDUFB9	ZBTB7C	PSD4	PSMD11	TBC1D10A
275	FRG2C	KLHL35	MYMX	CBFA2T2	ADRA2C	TSPAN18	OGDHL	CARD11	TLN2	CTBP1	HOOK1	COPRS	CISD2	GRHL1	CASP4
276	TMEM132D	SSX4B	PDGFD	SLC6A8	PYDC1	HHLA1	FAAH2	MUC12	CXCR4	POLR2I	SLC39A1	ARHGAP29	FYB1	GRHL3	MTM1
277	DEGS2	DLEC1	ABCA10	GCGR	CD38	KIF5A	MYOZ3	ADAMTS12	EDARADD	SLC34A2	FXYD3	PLAC9	SORBS3	LEPR	CD96
278	C19orf67	TRIM54	CCIN	CXCL16	GCM2	GRM4	PRKAR2B	GYPC	JCAD	EREG	PTPMT1	SIGLEC14	POPDC3	ANXA9	PRICKLE2
279	CTRB1	KLRB1	DSCAML1	AVP	ETV1	ITGB6	CHRNA7	UNC5C	EPHA4	LAMTOR2	COX6B1	SMARCD1	SLC16A4	LYN	RAP1B
280	SGMS2	NPHP1	SPINK1	GJB4	DOCK6	ZSCAN10	PXDN	KLF13	ZNF747	YPEL2	IZUMO1	SGPP1	CBS	POU2F3	DCAF12
281	SYTL3	WDR93	SPR	TGFB1	APOC1	LRRC2	ZNF98	ZNF792	ZBED3	CREB3	SLC30A2	TCF7L2	TPM1	RRAGC	AK3
282	GUCY1A2	RSPH10B	AC010422.6	AL353588.1	TEX11	CEACAM5	CD44	LMCD1	SH3RF3	CTSA	AL121594.1	TMSB10	BFAR	ALKBH6	RAI14
283	RND1	PCDHGA12	ASB16	PXMP4	PLSCR4	MN1	DAB1	UGT3A2	MCC	TMEM45B	COX7B	CHST14	CCBE1	MSX2	ZNF366
284	ABCB4	CAND2	C2orf74	ITGB6	FNDC10	MT1A	EPHX3	IFFO1	SLC12A7	MCRIP2	CHCHD7	AJUBA	MAP4K5	7	ITCH
285	CPS1	RHOXF2B	OSR2	CD38	PMP22	CACNA2D2	BEX5	DUSP10	GRPR	TFCP2L1	SLC6A19	CTTNBP2	NDUFS1	TULP1	NAT2
286	CCDC110	GBX2	GEMIN7	RYR2	NQO2	CHST2	ZNF676	CMTM3	SMAD9	LYG2	CALM2	MICAL2	FOS	FUT8	ADAMTS3
287	DNM3	FAM151A	GJB4	FGF13	BACE1	TMEM229B	TMEFF2	TRH	MAGED2	TEX11	MT-ATP8	PAGR1	NAP1L4	MRPL33	ADM2
288	CNBD1	MS4A12	GFI1	ARL13A	NMT2	DMRTA2	PCYT1B	PLAGL1	PRR15	SLC22A24	SYDE2	PRR5	TBC1D10A	PTS	KIF13A
289	TRPM5	STX11	PRAMEF19	CPSF4L	PIK3R6	GPX2	PCDH19	HSPB6	SPARC	ATP9A	ZMYND11	MZT2A	KYAT3	NPTN	NBPF14
290	TRPA1	PPEF2	CXorf49	RAP1A	MOBP	C4orf51	CARD11	AEBP1	FGFR1	C1orf116	VSTM2L	TENM3	PDE4DIP	EEF1E1	ANGPT4
291	ZNF596	MMAA	ALX1	SLC16A9	TNFRSF25	DPPA5	GCNT2	SH2D2A	ACSL1	ASTN2	CLDN3	RHOBTB2	FSTL3	C1orf56	EVA1A
292	SYCP2	MIP	TSPAN10	CENPV	CAVIN2	MAL	CADM2	ERG	AFP	GEMIN7	CD81	RPL21	NCKAP5L	ZNF143	ARHGAP42
293	GRIK4	GPR37L1	MLIP	GP5	CPXM2	DTX3L	RASL10B	EFNB2	NTS	CHST2	TNFSF12	TMEM203	CMTR2	PAPOLA	BLACAT1
294	ATRNL1	ATG9A	HRNR	TRIM46	PINK1	BDNF	CLU	SHANK3	KIF26B	HLA-F	NDUFB2	ACTC1	ZNF670-ZNF695	C9orf152	CPA4
295	CLCN4	SCGB1D1	MAGEB2	TNFSF9	SLC27A3	C5orf46	CASTOR2	TIMP1	MCF2L2	SFXN5	LAMC1	KCNV1	NBPF20	MAGEC1	ENDOU
296	DCLK2	IL23R	ZNF135	PRDM1	EGFLAM	FBLL1	IL15	PTPRC	FGFR2	HOXD9	PDXK	SLC1A3	RAB11B	SPANXB1	RAB7B
297	TRIM48	BHLHE22	SLITRK2	20	FOXP1	REG1A	TRHDE	EMP3	RNF128	FGF18	CSTB	KBTBD4	PRICKLE3	TGM1	TEX14
298	MOS	HORMAD2	CCPG1	AC007325.2	NNT	TBX6	C7orf57	APLP1	CCDC141	SIAE	TMEM65	OLFML1	FAP	OSGIN1	ATP1A4
299	CCND2	CLCF1	HNF4A	STAT3	NYAP1	PYDC1	SEMA3A	HOXA5	VSIG2	ARRDC4	SLCO4C1	DCXR	NUAK2	SRC	TBXA2R
300	GRM8	MAGEB2	SLC26A8	TUBB2A	PLA2G12B	NQO2	ZNF208	NKAIN3	MGAM	LRIG3	SRD5A3	SFN	SLC2A10	PRKAA2	GSK3B
301	SLC1A6	LMO1	CLIC2	DNMT3L	RRAD	PROX1	TMEM132C	HAND2	IGSF23	SLC47A1	PALLD	S100A10	HNRNPA1	AOC2	BMT2
302	SOGA3	SOX12	CETN1	CAMP	ALOX5AP	FCER1G	BLVRA	ASIC2	SPRED1	PRSS3	MAPK3	GBGT1	PARN	CTSV	TMEM184B
303	MALRD1	ZNF354A	PPP1R26	PNPT1	SHOX	KIRREL1	DMRTA1	AP1S2	CDH8	SPOCK2	COX5A	PSMD3	SH3KBP1	ABCB6	FRRS1
304	SIGLEC7	WNK3	SLC1A1	LDHD	POLD4	MPPED2	CADPS	SLC5A12	NRCAM	AICDA	CERS4	LIPC	ZBTB33	TEKT5	CSF3R
305	OTX2	RIBC2	RAB42	BCL11A	RCBTB1	PPARGC1A	EHD2	APCDD1	MGST2	FRMPD3	BASP1	TLN1	SND1	SLC15A5	SCRN2
306	NAV3	CCDC184	MS4A13	GOLGA7B	CHST2	DOCK6	PDE6G	TMEM204	CPE	SH3RF2	COX7A2	RPL17	TUBGCP3	GPR75	AC093155.3
307	FMO2	TBPL2	CES3	ANKDD1B	IGF1	PTGES3L	CHODL	ADRA2C	PCBP4	MYBL2	NANOS1	ARHGAP10	PYGL	OPN1SW	SIRPA
308	DDX4	GRAMD1B	BFSP2	ZYG11A	ACSM3	MLKL	STAC2	NUDT10	TTC39B	MRPL41	AC113554.1	AKAP8L	DDX52	DPM3	HMG20B
309	DPP6	MORN2	TNFRSF18	ACP5	RGCC	RGCC	DDAH1	EFNB1	CXCL17	UQCC2	TEKT2	TMEM191B	IGF2BP3	FABP7	IL7R
310	TNNI3	LARP1B	CDA	DNAJC25	APELA	PAPSS2	ZNF502	LZTS1	PLCG2	STAC	GRHPR	ATIC	PAM	MPST	RELL1
311	BLK	DYNC1LI1	RHOXF1	PPARGC1B	AIFM2	CDH8	VANGL2	SNN	ACKR3	MRPL28	ATP13A2	SLC15A2	ARL17B	LCA5	CALR
312	ZP2	CLEC2L	NCAM2	TMEM150C	TUBB4A	LRRK2	BTN2A2	VTN	AMBP	HCAR2	ACKR3	SH3BGRL2	DGKZ	APOC3	RAPGEF4
313	CATSPERD	SSX2IP	SPACA9	VSIG10	SERPINH1	FOXP2	ZIC2	FLNC	SGIP1	RHOC	ANPEP	CYB5R1	NRP2	ELOVL1	IRAK2
314	PKNOX2	KDM4D	FOXE1	CD9	COL26A1	TRIB2	MPPED2	NME4	ANKRD55	LRPAP1	TMEM120A	CCT8	TTC38	CDRT15	NOSTRIN
315	GDAP1	CSAG2	RNASE10	KIF5A	BICD1	PLSCR4	SKIL	XAF1	F10	SCPEP1	CHMP4B	RGS16	ZNF319	SERPINB9	PLB1
316	PSTPIP1	ZIM3	GABRR1	SH2D4B	GSTO1	CASP8	SDC2	ZNF516	COL19A1	SMOX	DNAJC15	LAMA1	TTC39A	DEFA6	PPFIBP1
317	ZNF354A	ANKRD29	CFAP43	IL22RA1	B4GALNT2	NFATC4	IL23A	SPARC	SAMD5	ACP5	CBLN2	PRKAR1B	FLVCR2	TREM1	AATK
318	CACNA1C	TBC1D9	RHOXF2B	SRSF12	METRN	NTRK3	EPHB6	PTMS	MYO9A	KLF8	IFNAR2	AFAP1L2	TET3	CYP2C18	BRAF
319	PDE3A	RIMS4	NPTX1	RBPMS2	LINC00672	SLC6A17	TRIM25	ROBO3	TRO	TULP2	MRPL40	EMD	SMARCA2	RGS3	ESAM
320	NEFM	SLC6A8	KLK2	ARFGEF1	ISOC2	IL32	C2CD4C	PCOLCE	ENPP2	POLR3C	CD300LF	CTSH	SYNPO	CCDC167	NUS1
321	CLEC17A	INPP5J	VDR	CCDC38	PRDM14	IQCF1	PLCH1	ITM2A	HSD17B14	CMTM2	DYNLRB1	DECR2	CAV2	PKIA	CLIP4
322	PRR15	ZNF584	PALM	ATAD3B	CTAG2	CAPG	KIRREL2	ULBP3	ENPP1	CNFN	ANO1	PDSS1	MYO18A	EAF2	SIGLEC6
323	DAND5	PRSS36	C11orf65	NTAN1	TULP2	CAPN5	GABRQ	HS3ST1	TCN2	FA2H	SHROOM3	FNTA	C2orf72	AHCYL1	TAF4
324	FAM167A	NME5	PHF24	DGAT2	POU5F1B	TEC	NOTCH3	TNFSF14	MYRF	USP2	WIPF3	P2RY2	PML	MRPL52	EPHA2
325	GNA14	ATG9B	FGF8	INSM1	DENND2A	GPR160	COL26A1	MLLT3	EPS8L3	NDRG2	UBE2E1	MCCC1	TTC13	SEM1	B3GALNT2
326	FBLN5	CACNB3	SSX2B	SEMA3B	HS3ST3A1	USP28	IGSF9B	MFGE8	SSTR2	DUSP1	LLGL2	HSPE1	TSPAN12	SMG9	PLPP5
327	DIRAS3	FAM83A	DHRS3	PRAMEF5	TRIM56	SMIM10L2A	CCNJL	B2M	SHISA9	LPCAT3	ZMIZ1	ARID3A	PGAM1	ADGRG5	VGLL3
328	PPP1R3C	ABCA10	FAM3B	TCEA1	CDC42EP4	LRRN1	ZNF490	IL11	SHC2	ASGR2	SDHA	TRERF1	CD47	MASP2	GDF15
329	SLC35F4	SPOCK1	LRFN4	HCAR1	ACSF2	RND2	PRKCQ	LOXL2	BCL3	SPTBN1	C19orf33	UNC93B1	KANTR	CEBPA	GPSM2
330	SCG2	FBXW10	SLC5A5	PDE4C	ELFN1	NUTM2F	JAKMIP2	CKAP4	PROC	FN3K	ESRRB	CCDC107	PHC1	GSTM1	COL21A1
331	TMPRSS11A	MAP1LC3B2	CXCR1	CADM2	PLSCR1	TDRD10	IFNGR2	NES	RFX6	GSDMA	PPIAL4A	SIPA1L3	CNP	HSPB9	CNOT3
332	LRMDA	SERTAD1	ASZ1	FAM102B	CDA	SULT1A2	STAT6	ZNF710	MRAP2	SPIRE1	OR51I1	HSD17B1	LGR4	TEX46	LRRC37A2
333	TMEM150B	ISL2	MSRB3	REPS2	TMEM184A	BFSP2	VWDE	EVC2	NQO1	NUDT1	LURAP1	SIGIRR	CBWD1	CEACAM20	HMOX1
334	NR3C2	DUXB	TEX11	DLG3	SPATA6	NKX1-2	ADAMTS19	TMEM185A	SEMA4G	FLG	ANXA8	C6orf132	NPIPB3	SMIM26	SLC12A8
335	DOCK2	SYCE1	RHBDL2	ITM2C	PPP1R16B	PKD1L1	SPC25	FGB	DMKN	MRPS18A	NPPA	ANXA2	QSOX1	EPS8L3	SIAH1
336	TDRD1	NCR3LG1	OR2C3	CLEC6A	NBAS	BRINP1	KCNT2	ZNF827	PTK2B	ATF5	SORBS1	HOXB4	PKIA	LMOD1	PID1
337	ARAP2	KRBOX1	BHMT	SUSD2	HSD17B3	RUNX1T1	OAZ2	MYO3A	CER1	SDSL	NACA2	SYNE3	RCN2	GSR	C2orf72
338	SORCS3	PRKD2	ZSCAN1	PINK1	SULT1A2	CECR2	ADGRV1	HMX1	HPN	MUL1	CLEC20A	HSD17B11	TNFRSF21	TMEM154	SYT7
339	COL6A5	PCDHB1	TNFSF9	P4HA3	TLDC2	RAP1GAP2	PCOLCE	RTL5	CFTR	MAP3K5	ATP1B1	HGS	PTEN	MSI2	ASB5
340	CALN1	C1QL4	SERPINB5	NEXN	NLRP12	ARHGEF25	MSC	ZNF711	ENO2	NDUFV1	HSD17B1	SMYD2	IL18	S100A6	TRABD2A
341	SLC5A11	GATA6	PRSS23	DTNB	FANCA	NEIL1	GRAMD1A	LRRC32	KIF12	SERAC1	IFITM2	ARRB2	ST3GAL4	RNF181	BTG1
342	CBLN4	ADAD1	ULK2	RNF214	ARHGEF25	MCF2L	KIF7	TBC1D16	DYNLT3	TMOD1	ANO9	MTHFD1	TCIRG1	CGA	TMEM243
343	SPINK7	ASPHD1	ZNF19	PRAMEF20	CAMP	HOXD13	CCDC160	DNAJB5	SFMBT2	GPHA2	EPGN	LENG1	TMX1	SGPP1	RHOBTB1
344	TRIM49B	FOXD3	OTOA	TTC39B	RP1	OXT	ZSCAN2	SLC25A45	PHLDA1	ISM1	PIBF1	SLC7A5	IGSF8	PRC1	CKMT1A
345	FGF9	FBP2	EDN1	DTWD2	PCED1B	IFT172	FAM124B	VANGL2	ZNF768	SSX2	AC091959.1	CLCN7	CLU	NECTIN1	PTEN
346	CCDC15	SRD5A2	TMSB15B	ITGAX	SIAE	FRAS1	FAM124A	CES1	DMRTA2	VCX3A	TRIML1	SLC11A2	CTIF	ANKRD23	WNT1
347	ZEB1	PRR23B	PDCL3	ESRRB	GLT1D1	ANK2	TBC1D16	PRKCE	LRRK2	CALML5	TMEM147	PDXK	PDE4D	OVOL1	KIF3C
348	CBLN1	ZNF684	GDPD2	CXorf49	OAS1	HOXB3	FAM171B	HIPK2	CEACAM5	KIF5A	6	COX5A	CHST10	HSPE1	SMIM6
349	HIPK3	EMILIN3	DPEP1	GLUD1	ITGB2	TRPC5	FAHD2B	METTL7B	LONRF3	MRPL55	RPL22L1	RDH14	BZW2	SLC31A2	ZNF488
350	MAT1A	CLIP2	ATG9B	SPSB2	GPR153	TRNP1	DCHS1	CER1	TF	C3AR1	NDUFS5	GUK1	LRRC8C	MUCL1	PPP1R15B
351	PRAMEF17	NOVA1	HBA2	POU5F1	APOA2	FILIP1	MEGF6	JAKMIP2	PITX1	CCDC163	CSAD	ZNF205	NBDY	PM20D2	NAB2
352	SERPINF1	SULT4A1	MST1R	MT1X	KRTCAP3	RDH16	RCN3	IL17RC	SCMH1	VAMP8	COX7B2	FADS2	CLCA2	MAP3K8	ALDH1L2
353	TPRG1	LRRC36	CTSF	FUCA1	SRGAP2B	KCNH6	NACAD	GSTM2	GCNT4	ZNF783	MSH4	SMTN	BEAN1	ACER3	RELT
354	TRIM51GP	MOV10L1	CACNB3	TSPAN16	SIX2	ADD2	KCNQ2	ST8SIA2	GALNT18	MRPS24	GJB3	CST6	GCM1	ANKRD39	ADAM32
355	PRAMEF11	SPPL3	ICAM2	FOXR1	RAI2	PNCK	GPC3	NXN	SOCS2	CNTN6	LAMTOR4	MEX3A	SOCS7	SERPINC1	SCIN
356	THEG	CCDC65	RNF32	IQCF1	ANPEP	SCGB3A2	ACTA1	SOX7	C5	TPH1	TMEM31	PSMA7	GPSM2	NMB	ANO10
357	RAX2	PIK3IP1	MB	VCX	VCAN	NPSR1	NRARP	MAGEH1	KCNJ2	HDDC3	RAB18	TMEM62	MARVELD2	THRSP	TYRO3
358	ERBB4	NDUFA7	ARL2BP	IQGAP3	GPM6A	TNRC6C	MMP16	TWIST2	EGR2	CCDC34	TMEM171	SLC41A3	NOMO1	NDUFA11	AADAC
359	PRSS2	BACE1	SLC4A11	SPATA6	BCOR	NRG1	HEY2	LPAR6	NPNT	MRPL2	SMARCE1	PNPLA6	CCNE1	TSPY2	ITGA1
360	GRIK2	CLC	CFLAR	SRGAP2B	IFITM1	ACOT11	CUTA	DPP7	VANGL2	RIMKLB	RALGAPA2	PIDD1	ADAM9	COX7C	APPBP2
361	WDR38	RAMP1	IGSF23	RIMS4	SPSB2	GPRC5C	FCGRT	ZNF462	CDC42EP4	AC098484.3	PDP2	SEMA4C	RP2	HES1	STRC
362	ARMC2	GPR155	ZNF329	ABAT	CNNM1	CHD1L	EGR1	IL27RA	SCRN1	PI16	PCYT2	S100A14	LZTS2	APOA2	COG5
363	DLX1	SFTPD	FMR1NB	PNMA5	FGF8	SOWAHD	FAM111A	C3orf18	RASL12	C6orf132	AC073585.1	RFXANK	PPM1H	OLR1	SERINC2
364	CLEC3A	MAGEA10	MOGAT2	SPOCK2	ZC3HAV1	PLCB4	MAPKAPK3	CREB3L1	MCU	NYX	UQCR10	PCLAF	RASSF7	TNS1	SPDYA
365	ATAD3C	ENOX1	LPCAT3	NLRP12	KCNN1	METRN	PCNX2	NTF3	GAMT	SV2C	SVOP	ARMC10	HOXC6	RNF103-CHMP3	FAM83H
366	SGCD	ZNF157	PIK3CD	CNTN6	ITGB6	CARD11	NKG7	PHF1	C12orf75	GRM4	SFT2D2	PRMT1	ERMARD	ASIC3	RALB
367	AC091167.7	ZNF268	ZNF705D	COMP	AK4	HS3ST4	INO80D	MDGA1	EGLN3	CNN3	RNASEH2A	U2AF2	MYO1E	CD163L1	HBEGF
368	LEF1	ZFYVE1	DBP	CTAG1A	PKD1L1	MMP24	CHST13	PCDHGC3	PDE9A	ZG16	SLC7A14	DNASE1L3	CAPZA2	RPAIN	DOCK11
369	TMEM132B	CNTNAP1	TRIM75P	BMP2	ARHGEF15	ESAM	ADGRG2	ERAP1	EGFLAM	MAGEA1	DBNDD2	LMX1B	ROBO1	CRIM1	LMAN1
370	PTTG2	AKAP5	CT45A1	FBXO6	EHHADH	ITGAX	LPCAT1	WNT8A	NUGGC	XYLT2	DNER	PTS	12	TLE3	S100A9
371	KLF18	AHSP	APOF	SLC35F6	BTK	MDP1	B3GNT7	KCP	FUT2	SLC4A1	MRPL46	VAT1	PDK3	ZDHHC11	KCNE5
372	SEMA5A	ABAT	PRPS1	ATG9B	ETHE1	F2	APOBEC3C	TMEM45A	CHST13	WNT16	TBX19	CARS2	OLA1	CASTOR1	GJB7
373	PPP1R42	INTS6L	ADAD1	SLC22A7	FABP6	LARP6	PRRC2A	ID2	BPIFA2	GSTP1	PIWIL4	IFT74	ARMCX3	ITGAE	NBPF26
374	BHLHB9	C4orf36	GDPGP1	ANGPTL8	HAAO	ZAP70	IDO1	SPEG	SLC1A2	GPR153	POLA2	GPC2	CRISPLD2	REEP1	RND3
375	DNAH11	PTPRJ	OXCT1	WASHC1	TSPAN3	TUBB2B	COL6A2	RARG	OIT3	PNPLA4	RPS6KA4	NME1	ADK	FMNL1	NINJ1
376	PLEKHB1	FAM228A	HOXB9	UGT8	KIT	GPR19	THBS2	LRRC75B	TM4SF1	RHOXF2	ZNF704	HSD17B10	LIMA1	CDC42EP2	CREG1
377	PCDH9	MAP3K13	LMO1	KAZN	SHB	MT2A	BID	SVIL	MYO1A	SLC35F6	GSTP1	APBB3	DEF6	HAMP	PREX1
378	CSAG1	RB1CC1	C1orf162	GAS2L1	TRIM14	SNCG	CCL26	FGD5	S1PR3	NQO2	MFAP3L	PRSS12	POMK	NFIL3	CACNA2D3
379	PLXNB3	SPTSSB	ITGB1BP2	AGL	MYCL	EFR3B	RASL12	LYPD6	AC007906.2	SMPD1	B4GALNT3	ACTB	KRT80	WDR17	EGFR
380	PGA3	AAMDC	LGALS7	KLF8	AKAP7	ANKRD18A	ECEL1	TUBA1A	APOA5	GRHL2	GAS7	SH3BP5	WDR46	TCAP	PIP5K1C
381	GPHA2	MS4A13	LRRIQ3	SPTLC2	APOH	PAMR1	HERC2	ROBO2	DUSP6	ATP6AP1	ANXA2	C4BPB	WLS	SUN3	ADCK2
382	ZNF597	TMEM158	CHST6	MAP3K5	MGAM	HOMER3	VAT1L	RBP1	IFNGR2	NINL	TMEM205	PPP2R5D	SMIM3	L3HYPDH	PIM3
383	PLEK2	ZNF329	NYX	CLCN7	MILR1	MYB	PDLIM4	PAPSS1	TRDN	SLC25A5	RAB11FIP4	DLG2	DLX3	CLN3	TTC7B
384	3	RRAS	ZNF467	FOXO1	SH2D4B	CFAP46	HBA2	INPP1	EPHB2	PLK1	CHKB	SYBU	DPY19L2	RILPL2	HSH2D
385	ZFP28	SH3BGR	ELOVL7	NMUR1	TIGD4	KCNMB4	CAPG	HDAC7	DUSP9	IQGAP3	SLC12A9	MAZ	SLC19A3	SOD1	CYP2C18
386	FHOD3	RPL10L	GLIPR2	AKAP12	AHCYL2	NTN4	KIF15	DOK4	RTP1	APELA	FTCDNL1	1	STX17	ZACN	THEM5
387	SARDH	GABRD	GK3P	WDTC1	TRIM17	2	ANK2	COL4A2	ITGB5	MAL	DHCR24	ANKRD16	HSF1	GOLGA7	DNAJC3
388	ADAD1	TCF15	FBXO6	GPR12	UPP1	ANO2	OLFM1	DNAH2	FCGRT	MRPL46	FUT4	IFITM2	BEX4	TOMM34	DEPDC1B
389	HNF1A	TMEM229B	CTSS	PRDM14	PSRC1	KLF2	RAB19	PRKD1	FAM114A1	MRPL40	KCTD1	SMIM10L1	ITPK1	PCLAF	FAM214A
390	SLCO3A1	AIP	WDR45	MT1E	PRDM1	LIMCH1	SEMA3B	EPB41L2	RND1	NDUFA8	S100A12	RASGRF1	ATP1A4	ASS1	ZBTB7B
391	ADCY5	ZNF716	XAGE5	MYCL	NEFL	JAML	ZNF85	FBN1	CKB	SLIRP	VEPH1	PMEL	DGKA	PEAK1	TNS3
392	EYA1	ZNF581	C19orf33	EMID1	CASP10	STK32A	PTPRS	RBM46	GSTO1	ERCC1	POLE2	NIM1K	MAP3K20	ANTXRL	SMIM14
393	CFTR	CXorf49	SLC30A4	KCNN1	LIPC	SLC25A18	EIF4E3	SERPING1	CD7	LPIN3	COX4I1	FRMD4B	POLR3E	AL121594.1	SLC25A26
394	TRPC3	WBP2NL	C1orf74	C13orf42	ETV4	PINLYP	WIPF3	CROCC	KIF5C	PRSS50	AL451136.1	LAD1	IRX4	ORMDL1	MISP3
395	HOXA7	CNGA1	ZNF610	MCUB	ACE	RTP3	FKBP10	PAM16	KLB	COQ4	ACAT2	ACAT1	FREM1	MTMR7	ATP2B3
396	EFHC2	PASD1	FAXC	MATN4	PNRC1	FUT6	ITPR2	ODF3B	GPRIN2	C2orf74	VEGFD	CDX2	ECM1	ZNF750	TIGD3
397	MUC12	CABP4	F8	MAPKAP1	STK39	FCER2	TRO	FLG	SCTR	POTEI	CNTN6	TRAF3	SERINC2	WDR83OS	CCDC33
398	IL1RN	ABHD14B	PCDHGA10	TKTL1	SAMD11	FAM227A	SYT14	KCNJ12	AMHR2	BCS1L	SNX8	REEP1	ACOT1	KYAT1	ARHGEF37
399	JPH3	CASP6	CD164L2	CASP10	PKD2	GALNT8	SLC44A1	MYOZ3	HSPA6	VCX2	ASS1	HES4	SLC13A3	PLXNA1	AFF1
400	MFSD2A	C1GALT1C1L	MCRIP2	DERA	SLC35G5	TIGD4	KANSL1	MEF2C	NEDD4L	TRIM74	COX8A	MLST8	BRAF	FYB1	ACER2
401	LPA	ATOH7	DNASE1L2	LRP4	SLC25A29	FABP6	HTR2C	PROB1	CASK	STXBP6	CP	GGNBP2	ABHD11	SFN	PGR
402	DNMT1	ZNF675	KIF6	SYTL2	HNF1A	ABHD12B	DNAH11	HLX	SLC44A1	EGFLAM	RPAIN	COMMD3	KIAA1143	CDC123	SLC27A6
403	SLC22A2	CNFN	ZNF487	NBPF11	MERTK	TRIM14	SMARCA1	NDRG2	HLX	HAVCR2	SLC1A3	FAH	SORT1	ANP32E	ARHGEF10L
404	USP2	GSTO2	ELOB	CASP8	GRIA3	RNF150	ZNF239	TBXAS1	CNTFR	LARGE2	LRRFIP1	SLC29A3	TTYH3	SPRN	NBPF10
405	DOCK10	FKBP1B	GAGE1	CFAP46	BST2	NGEF	DIAPH2	COL6A1	SRGAP2C	GJD4	TMEM97	NDUFAF6	MOB3A	NT5DC2	EPHB4
406	GFY	CXCR1	C1orf54	CCT6B	SIGLEC11	ARHGEF15	RPS9	BST2	ZNF608	SYK	PRTFDC1	PA2G4	TLR7	TEX13C	TCP11L2
407	NR2E1	PAX9	ADORA2B	WDR11	RAC2	CALHM3	B3GAT1	RND3	ERBB4	SVIL	PITPNC1	VSTM2L	PDXDC1	KCNE3	ZNF440
408	COL6A6	ZNF610	FAM177B	RNASET2	RHOBTB3	SNRPN	PTCH1	RIMBP2	HLTF	CCM2	2	LLGL2	GCSH	MAGI3	CRELD2
409	PRELID2	C2orf80	DUSP15	ALDH3A2	RMDN2	NIPSNAP3B	PSIP1	KDM4F	IGDCC4	COL15A1	PPIAL4G	PLXNA1	C16orf87	CST2	ST8SIA4
410	NYAP2	C3AR1	TRIM46	C2orf80	SERPINA5	A4GNT	HDX	CCDC28B	CD44	NDUFAB1	WDR83OS	CD151	BCKDHB	TNFSF12	ARMCX3
411	DAW1	ACE	DMGDH	RUNX1T1	PTGES2	GPX6	TFPI2	FMNL3	FBXO2	NRXN2	TAGAP	TINCR	ZNF670	SGPL1	KATNBL1
412	IRX5	UBE2C	TMEM150C	IMPDH1	IFITM3	SLC4A8	LCK	JCAD	PRCP	C4orf36	PTGDS	CALML5	CREM	ITGB4	CORIN
413	CCL20	ZNF30	DEPTOR	UBASH3B	TNRC6C	C3orf70	SNCAIP	MROH2A	FOXP1	DEF8	FGFBP1	GMPR2	C1orf21	LMOD2	C2CD4D
414	MGAT5B	C2CD6	EPHB1	BAMBI	TSPAN18	SLC9A3R2	CHGB	ARHGEF28	TBCA	PAMR1	SLC25A23	GAL3ST4	HEATR5B	PYURF	LGALS13
415	RERGL	THEMIS2	TTPA	SAV1	IGSF22	FOLR2	EPHA1	SSBP2	FBXO44	TTC4	SLC25A5	PXMP2	COL4A2	RLN2	MLLT1
416	DOK5	PHOSPHO1	TOR4A	CLTB	PAN2	DEPTOR	SNN	VAMP5	ALB	SHB	CTSH	FAM118A	NPIPB5	STS	IL1RAP
417	A1CF	RGSL1	TMEM37	TAF6L	LEFTY1	CFLAR	LOXL3	HS3ST3A1	PCBD1	PSD	GALNT17	POLR2H	NAPRT	MYO15B	SLC5A10
418	PTPN22	GOLGA7B	MUTYH	KIF9	PLLP	DNTT	HDAC7	COLEC11	TMEM86A	AC007325.4	DYSF	ZDHHC14	ERVH48-1	HINT1	ABCC9
419	WDR47	STAP2	OCA2	PRF1	RNF24	CD163	USP51	DLK1	NIPAL2	TNFRSF25	UAP1L1	WWC3	ITPRIP	RBMXL2	OSTF1
420	RIMBP2	KLF9	EFR3B	CTSF	DNTT	PNMA2	SSC4D	KCNS1	BTG2	MYH1	OLR1	ARHGAP8	ARMCX6	JPT2	WFS1
421	MSR1	XKRX	ROPN1B	LINC00672	DPP4	GAS7	MAD2L2	NUAK1	PECAM1	NF2	MRPL52	RPL7A	DDHD2	GABRG1	CSH2
422	DMRTC2	SPACA1	PPP1R1C	PAOX	NLRP1	MCHR1	CSRP2	SUCNR1	SMAD3	NPFFR1	ALAD	DOK4	SH3PXD2B	MAGEC2	GSE1
423	ZNF618	STXBP5L	GABRD	AQP7	HTR1D	EPHX3	SELENOV	CTPS2	MSI1	RTP3	PLCD3	SRC	FADS2	HOXB4	SIN3B
424	TUBAL3	KHDC1L	KLHDC9	SLC25A38	C2CD4C	SPATA12	PATZ1	DNAH8	FKBP9	EPHB2	ELOVL6	ADGRL2	RASA1	AL031847.1	PDIA6
425	EFCAB10	IFT46	TPTE2	PEMT	EHBP1L1	LRTM1	CHST2	PARVB	TDRD7	ROMO1	CDC42EP2	TMC5	CSF3R	MYL6B	MTUS1
426	KCNE4	CHD5	PRPH	NACC2	MT1E	AC106886.5	UBE2L6	LYL1	DTNA	CACNA1B	FABP7	HSP90AA1	C1GALT1C1	APOL4	CDC42EP1
427	LDHC	MYO5A	XKR4	COQ4	KCNH2	ETNK2	ANO5	SKAP1	C2orf88	SSX4B	ODAM	XRCC3	PCTP	MCEE	ATF3
428	ZPLD1	LALBA	LRRC36	ASPA	HDGFL3	GPR50	HESX1	C17orf100	SEPHS2	PDCD6	PDCD6	PRKX	TMEM132A	ARPC1B	CCDC125
429	AKR1C2	CXorf49B	CASKIN1	HAVCR1	TRH	ZBED3	CP	NLRC5	LARP6	XAGE5	DOK2	TDG	CNN2	OPN3	ABCD1
430	GPR155	EVX2	ACP7	ATP6V0A2	FILIP1	TLR8	TESMIN	GNG4	ZAP70	CTAG1A	HOXC13	SPG21	C18orf54	NDUFA13	IGF2BP3
431	CSF1R	OCM	ICAM3	FILIP1	LDB3	IGFBP2	APLP1	MAGED4	CLDN19	SPC24	AL590132.1	FAM78A	SAMD4A	SH2D5	ANK1
432	ENPP2	ACER1	ZFYVE1	CYP2W1	SSTR1	MRAS	CHST4	RBFOX2	DOK1	GLTPD2	ADGRE5	RIN3	NEMP2	PABPN1	SLCO4A1
433	9	STEAP1	SAMD15	CLN6	CNKSR3	NIPA1	IL27RA	IBTK	ERICH2	KHDC1L	RPEL1	TRIB3	PID1	DSC3	EDEM1
434	NLRP14	AMPH	ABCB8	FP565260.4	SHE	KCNS3	REEP2	SLC25A24	PHACTR2	TXNDC12	NDUFS6	GTF3A	CDK2	GGPS1	PHLPP1
435	PDGFRL	SYNC	HYLS1	TRIM14	EGFL6	CDCA7L	NEFH	NPY1R	SLC39A4	PRAMEF19	MARCKS	MTHFS	PDZD7	SLC7A8	OTOGL
436	ADGRE1	PRR23C	COQ8A	CNTNAP5	C1S	DPPA4	NPAS1	MYLK3	ABHD6	SMAP1	PET117	RCC1	IDH2	CTNNB1	RASEF
437	HSF2BP	SERPINB5	DMRTB1	ERICH3	CXCL17	SHE	HSPB1	MID2	ITGA3	NFKB2	CEMIP	CCDC51	ACAA1	TXNDC2	MMP15
438	SGCZ	BATF2	TTC4	CASKIN1	OR2C3	GPNMB	MFGE8	CA13	GSC	RAB18	MT-ND3	SLPI	MIPOL1	SOX13	GULP1
439	CERKL	SEC61A2	PLA2G4F	SERPINE1	PSORS1C2	TMEM106A	SV2A	LITAF	CAPN13	NUCB1	FOXE1	NFKBIE	NDFIP2	AMH	TMEM214
440	EDAR	BTRC	RGS11	USP28	ARMCX2	ITK	APOBEC3F	SEMA3A	SOCS3	CCNI2	KRT79	TACR2	KCNK5	SPIN4	UBAP1
441	OVCH1	GAL3ST3	RFTN2	LANCL2	TSHZ3	ADAMTS15	DNMT3B	PLEKHO1	RARB	CITED4	PRC1	PDCD2	FCHO2	SVBP	HS3ST1
442	KIAA1549L	MFSD4A	DDX25	NRXN2	RTP3	PRLHR	ARHGEF35	LHFPL2	EGR1	ABCC4	TFE3	ECHS1	ALG10B	OR10H1	SLC38A2
443	ROBO4	GRP	LRIG3	SOX17	SCRN1	SERINC5	ST8SIA6	ANHX	RAB17	GIPR	CHI3L2	RALGAPA2	PAX4	DOCK9	DENND2D
444	DCC	CHRNB3	EXD1	PARP9	PHKA1	B3GNT7	IQSEC2	HAPLN1	SRSF12	FBXO32	PYURF	DCPS	ALDH18A1	MID1	DUSP3
445	THSD7B	EXOC3L2	ASGR2	PYCARD	ENDOG	CREBL2	PGGHG	PTCH1	WNT11	TCF7L1	ABCB10	POLR3H	AXIN2	CAV1	SNX14
446	FEZF2	SAT2	PNMA2	TMEM202	CCM2L	LGALS2	ZNF90	PTGIS	FSCN1	NDUFA9	PRPS1L1	ILK	MRM1	BRICD5	GPC1
447	ART3	SSX4	PCDHA5	REG1A	FGFR1	AC010422.6	GRM4	SOX11	LGALS12	LRRC47	C1orf226	SRRD	FARSB	COX14	MAP1LC3A
448	TUBA3E	15	ANKRD62	ABCB8	PEMT	MAGEB17	NEFL	HEPH	TTC6	SCO2	NFATC2	STARD5	PANK4	CEP126	GFPT2
449	CFAP77	DIS3L	ZNF343	DNAJC22	TMEM160	KCNN1	MEIS3	FBN3	KBTBD2	GRB7	TAGLN2	CHPT1	ALG10	DLG2	IRX4
450	RIMKLA	UBXN8	YPEL2	SPINK1	ALDH1A1	ZNF608	NUDT15	HAGHL	SYNE3	EME1	ALDOA	CALM2	SLC41A1	APOA5	ERO1B
451	TGFA	TNNI3	C8G	SULT1A3	KAZN	TFPI2	PSMC4	CCDC92	FAM83F	ELMOD1	MAGI3	MARCKSL1	KDELR1	WSB2	WNK2
452	ZNF716	C12orf60	SLC8B1	DNTTIP1	RNPEP	NRBP2	PKD2	PPP1R26	C2CD4C	DET1	DCBLD1	SLC25A6	APOL2	ATP1A3	ABHD5
453	C18orf63	KLK4	HORMAD2	CA9	CLEC4D	SCARA5	KLC3	CSRP2	IL6ST	FNDC10	STON2	ATF7IP2	TMEM154	TSPAN15	EIF2AK3
454	MYO7B	RBM24	NPAS4	RGS10	CD3G	CGNL1	ZMAT4	SOX9	ASGR2	PDE6G	NDUFS4	HECW2	WIPI1	PSMA4	AKNAD1
455	SLA2	GNG5	GPR161	ST6GALNAC1	HSPA12B	CLEC4D	MBOAT1	GLRX	1	SIGLEC11	ESD	MZT2B	B3GALNT2	SLAMF7	NEDD9
456	RCAN2	TGS1	SPATA17	GRN	PROX1	CD1D	JUN	TRO	PROS1	FUT9	NDUFB4	C17orf58	ID3	FZD6	TBC1D20
457	ABCG8	FAXC	TMEM204	SGPP2	ABHD15	CEACAM8	BDNF	GLI2	TMEM98	RBPMS2	CNTF	ENO1	LRRC58	ZC3H8	TRIM9
458	NTM	KIAA0319	RGS17	LTBP4	NIPA1	FOXC1	DES	GAL	CASTOR2	FOXN4	MRPL54	POLR2G	PPME1	BEX3	RAB9A
459	KCNK16	DNAL4	LUZP4	SLC6A19	PTCHD1	FAAH2	PTPN13	LBH	P2RY1	SPEF2	TSPAN4	GTPBP6	DDAH2	ATOX1	SERP1
460	TESC	TRIM60	SLC6A8	MAP1LC3C	SNX7	CD320	ZYG11A	B4GALNT4	DECR2	SYNGR3	KIF17	NABP2	AC011043.1	PSMA5	SPCS3
461	DAAM2	ITGA10	NUTM1	NEIL2	TBCD	ARG1	UTF1	PCBP4	SMCO4	COQ5	PDHA1	OSGIN2	ADH5	PHKG2	KCNF1
462	NXPH4	OVOL2	GABARAPL1	C1GALT1C1L	CAMKV	POU6F1	ETV4	C19orf84	INMT	KIF6	PPIH	GRINA	B3GALNT1	ZFHX3	HES2
463	TRIM43	CA14	ALDH3A1	MOGAT2	CDC14C	RASL10A	ANOS1	GSPT2	CHDH	CNR2	NAALAD2	CDC123	NFKBIL1	NPPA	ANKFN1
464	PRLHR	CTRB1	NUDT6	ZNF648	VIL1	HRG	SLC17A9	MAPK12	CLEC4E	MBLAC1	MCTS2P	SEMA3F	SLC4A3	ABHD14A-ACY1	MME
465	REEP2	TEX101	NKAIN1	AGPAT3	TSPAN13	CABLES1	PTPRG	ECE1	DPYS	PLEKHA2	APOA4	DCAF4	AKR1B1	KDM6B	PAX4
466	ATP8A1	PRSS41	PPP2R5B	KCNQ2	ACOT11	AL353572.3	L1TD1	BMP2	ANXA4	VPS33B	MDH2	RALBP1	TUBA1B	RASL11B	OPN3
467	CCDC175	MAPK13	KCND3	SIAE	NRIP3	CEACAM19	PLEKHG4	EGF	CST2	SMLR1	LAMTOR1	PLEK2	ME2	C11orf94	MOB2
468	GCNT3	EMP3	GRN	RTP3	PTK6	PCNX2	GRM2	CD99L2	DDAH2	MAP1LC3C	JTB	RABEPK	ITGB1	ZSWIM8	RNF103
469	FAM90A1	CFAP43	C10orf67	ABI3	EMID1	MDK	NRROS	SMARCA1	SORL1	MVB12B	GTF2A2	TMEM79	VGLL1	SP6	CTAGE4
470	CTNND2	ZNF416	TBC1D30	MLEC	GUCA2A	LRRC75B	PLK5	SOX8	PRF1	MRPS25	PPP1R9A	GDPD3	RASSF6	DAO	ST3GAL1
471	CDC20B	RAB42	SPESP1	UBTD1	CHIT1	DZANK1	ATP2A3	CDCA7L	CD99	NDUFB7	TRIM2	TIMM22	VSIR	AC011005.1	TOM1
472	CNGB3	SPATA1	HFM1	SCN3A	GGN	CSMD3	CLDN1	THNSL2	FARP1	KRTCAP3	KIAA0930	IER3	MMD	DYNLRB1	HEG1
473	PDE6B	SPTBN2	MEIG1	CYP26A1	ZNF280A	C1R	ZNF729	MSN	STEAP2	SPINT2	DESI1	AL359736.1	CCND3	CCDC154	RNF128
474	MAJIN	FAM178B	PARM1	A4GALT	REPS2	FGF2	TEX15	SAMD9	MMD	DSCAML1	PNPLA1	GTF2H2	ABR	ANGPTL5	PDGFB
475	TRIM43B	CD14	LRRC46	SLC4A11	PAQR8	HAMP	SCN5A	CD8A	CELF4	COA3	RNASEH1	GNA12	PLOD1	RUNX1	TUSC3
476	APC2	ZNF771	SLC25A12	FNTA	APOL1	MSC	MRC2	FSHR	IDH1	WDR25	NDUFB6	MEN1	LPCAT2	TMEM258	BAIAP2
477	ADAMTS9	FAM3B	DEFB124	PRODH	TMEM117	HOXB1	SERINC5	FRMD1	CST3	RGS10	NRXN2	RPLP1	CDK17	TCP10L	GABRR2
478	TPO	BOLL	C4orf36	GLUL	PSD	TMEM144	BCL11B	ZNF239	HEBP1	TUBA3D	NDUFA4	RPL19	LRRC41	UQCRQ	FKBP14
479	HCN4	LMBR1L	KHDC1L	SCRN1	VCX2	JADE2	PRODH	ADAM19	ADCY6	CSNK2A2	SATB2	EAF2	EED	C22orf39	BRD2
480	KHDC3L	PITX3	LAMC3	TLX3	ASH2L	UPP1	HMGN3	TRIM64B	AMN	COX4I1	SPNS3	FKBP8	SEL1L3	GFAP	TOM1L2
481	ABCC3	DNAL1	C2CD6	LPIN1	CRIP3	MPP2	DLGAP3	COL26A1	AIFM2	COX20	TMEM258	BIN1	SCP2	KCNC3	SH3TC1
482	CTCFL	GIPR	SPSB2	MAST2	KREMEN1	CEACAM3	IFT27	MRGPRF	OR10D3	RASD1	PIEZO1	RAB31	FAM110A	SDR39U1	E2F8
483	KIF19	ACOT11	BAK1	TMEM45B	FABP5	FXYD7	SLC43A1	TIMM22	FGF18	AMACR	PSMD7	KAT14	COTL1	ERRFI1	FAM102A
484	SRRM5	CACNA1B	KANK3	ZSWIM3	MLLT3	INSR	ALDH1A3	EXT1	GOLIM4	PRR13	KCNQ4	SHISA5	FAM81A	P2RY2	SUCNR1
485	SYNM	SNX16	OASL	KIF17	ZNF48	ARMCX2	LRAT	CCDC80	HESX1	CYSTM1	RPS4Y2	MYO7A	FKBP1A	TMEM60	TM9SF2
486	OLFM4	FBXL20	LHFPL4	DENND1B	OSMR	ST6GALNAC5	BEX1	GOLIM4	MAGEA9B	POU5F1B	UTP14C	NAA10	ARHGEF5	BCKDHA	LMO2
487	NOBOX	ADGRL1	RGSL1	PNRC1	TCEA1	RNASE10	CNKSR2	NKG7	SH3RF1	PSMG3	ALG14	ENDOG	TRIM34	UBE2A	ZNF750
488	PRR36	OTX1	NDUFA7	GABARAPL1	SPHK1	PIGZ	LRRTM3	ERAP2	MTMR11	EIF6	KYAT1	MYO9B	TBC1D2B	PAQR7	KIAA0895
489	SLC14A1	CTSW	FOXR1	MYBL2	AMY1B	NDUFA12	FSD1	SNPH	SELENBP1	SCUBE2	NDUFA1	FIGNL2	SPDYE2	CAPS2	IDS
490	SSTR3	AC012651.1	GDPD1	ASH2L	CEP164	MYH13	CCDC152	SIPA1L2	TRIM32	MKKS	CNDP1	UQCRFS1	NPIPB4	SRP19	PHLDB2
491	IL16	SLC25A52	TLX2	EPHA10	AIRE	AHCYL2	RASD1	GABRA2	ST3GAL5	SLC5A5	MYO5B	RPLP2	VCL	STOML3	COTL1
492	OR8G5	CCDC113	AC114402.2	CHST6	ZYG11A	CR1	TTYH3	RBM43	NPTXR	UACA	ACADSB	TPD52L1	CHMP1B	MORN3	RPS6KB1
493	PRAMEF9	YPEL2	RBM44	LGALS12	FITM1	ALDH2	BFSP2	ARMCX3	FZD4	NUSAP1	PIP5K1B	ASAH1	IGF2	3	GNG12
494	CCDC170	CCDC122	FEZ1	ABCC2	DLG3	EVC2	ZNF682	RAB34	METTL11B	AMY1B	TGFBR3	GRHL1	PHYH	LMX1B	PDXDC1
495	DNAH12	PPP1R3B	KLHL31	CTSZ	ZNF785	ISL1	CMBL	AHNAK2	PRKCD	PRAMEF18	CACNG4	ASAP1	MSRB1	KIAA1217	ASB3
496	RUNX2	MSRA	MTMR14	SESN3	SLC9A3	ITGA7	MPP2	PLK2	PAPSS1	FAM163B	P2RX6	ZNF524	KATNBL1	COX8A	MAP7
497	PPP1R3A	MYT1L	ZNF684	RAB15	SULT1A1	PYGB	GPR50	CA14	CD177	ANXA8	CDYL2	ARHGAP24	TSC22D4	SYDE2	SUOX
498	GGACT	CCDC148	CYP4F12	MAP3K19	GPRC5B	VSIG2	PTCHD1	P3H2	KLHDC8B	KIF17	CELA1	CRIP1	TPD52L1	RASAL2	SDCBP
499	RAB27B	CCDC144A	BARX1	PTPN2	NEXN	NTF3	KIAA1143	NFATC4	ATP7A	TOMM5	PAXX	TMEM205	TBL2	P2RY11	KIF2A
500	CLDN18	ZSCAN5B	RAI2	GLIPR2	DENND1B	MYRIP	MMP25	FAM124B	ZFPM1	SNTN	PRIM1	CDCA5	IGSF9B	SRRM4	STX10
501	PIANP	DKKL1	SNX15	BCL3	MSH6	APOD	LRCH2	ACHE	RAB3IL1	RHOH	HOXB4	CCDC102A	C12orf75	TNK2	EIF3C
502	PM20D1	ZIM2	MAPK13	TBCD	POLD1	GRM2	MSTO1	PARP15	NODAL	UPP1	ACVR1	PARD6A	DDX24	SPRED3	TSC22D4
503	TRIM54	HPCA	SPSB3	SLCO1C1	IL17RB	CALY	SCAMP5	SIGLEC15	OR51B6	PPIE	KCNK1	P2RY14	TUBGCP5	FBRS	SELENOS
504	SPATA6L	EPHA10	SGPP2	LBP	ZFHX2	MYOZ3	FXYD5	DCHS1	DEPTOR	TBX19	ANP32D	RBFA	TOM1	OTUD7B	ZBTB38
505	FER1L6	TEX13D	F8A3	TMEM37	CD81	CALB1	ATP12A	WDR86	FRRS1L	ITM2C	APOLD1	RALGPS1	ODF2L	LYG1	OAF
506	LRP1B	BPIFB4	AC012651.1	VCX3A	ELMOD1	NRN1	NPPC	SNX7	LPP	ELF3	SDHB	NDUFA10	NHS	NLRP2B	FOSL1
507	OR51D1	LYPD8	KCNK4	JMY	TMEM106A	TRIM56	EDNRA	TNNT1	RAI1	PPARGC1B	PIP4K2A	DOCK9	ERO1A	CYP3A7	PDIA4
508	HMCN1	GINS3	ADAM21	YIPF4	MTMR11	VCX2	SHANK3	MMP16	ZNF629	ARRDC3	KLRK1	RAB25	PIP5K1C	NDUFB4	HSPA5
509	KLK10	RABGEF1	NGEF	POU5F1B	MKRN1	WIPF3	RAB3B	SNCB	TBC1D12	FGFR3	KLF5	TMEM89	SYTL5	RABEPK	CLEC7A
510	TFAP2B	CABP7	RPS6KL1	FP565260.3	CTDSP1	GBX2	CCDC28B	CHRNA7	STC1	GNRH2	ARHGAP44	ZNF511	WDR91	TP53TG5	PRDM9
511	FAM189A2	TCL1A	CFAP61	MT2A	MMP24	NR1I3	CDK14	HOXC4	GNGT1	BCKDHA	PCBD1	CTSV	B3GNTL1	GIGYF1	AC119674.2
512	CDH10	BBOF1	AP000812.3	PDE6G	SEPHS2	SPANXA2	ADA2	MMP2	CDR2	MRPL54	MAPK14	SLC25A19	APH1B	ASAH1	CD63
513	EML5	FNBP1	SPEF1	TRIM72	HCLS1	FOXP1	SHMT1	ASXL3	FADS6	KRTCAP2	AKR1A1	ANXA6	ZNF708	MS4A3	SRPRA
514	THBS2	TCHH	KDM4E	CDHR1	MDP1	CD200	ABCC1	GPRIN2	PPFIBP2	R3HCC1	PTP4A1	TMEM254	ST6GALNAC4	ROM1	SCAMP3
515	PRDM8	FAM104B	CNTN6	TESC	SCGB1D2	UQCRH	HERC5	CLEC12B	ARHGAP12	TSPAN18	STC2	RPUSD1	MVB12A	SS18L1	ITGB3
516	IGSF10	ELOB	POU5F1B	RIMKLB	GNG14	PITPNM2	TSC22D3	TNS1	ID2	SYNGR2	SETBP1	SPPL2A	SLC18B1	TNFAIP8	SLC25A25
517	RPL10L	SPINK2	LRTM2	CHST2	TRIM2	LRFN3	NAP1L3	PDLIM3	GTF2H2C	SSX4	MXRA7	SIVA1	FHL2	ASF1B	SLC30A3
518	CRTAC1	KCNC4	GPX6	PPP1R26	CENPV	PCDHAC2	ROBO3	IER3	SMARCA1	AIFM1	HINT2	OR51B4	CBWD2	ALOX12	FURIN
519	MYO3B	LRTOMT	AKAP3	CDC42EP4	CNR1	MYH7B	SERPINE2	LPAR3	RIPPLY3	UQCR10	BIN1	C22orf39	TCP11L1	PSMC2	AXIN2
520	RBMS3	RNASE10	PRKN	CDK5R2	CST3	C7orf57	CHST8	C11orf45	GPRIN3	RNF183	AC068946.1	PFKFB4	WDR18	MIOX	HDAC5
521	BMP6	RBMY1F	CPT1B	LRRC37A3	LYL1	ZNF775	TMEM132B	SPON1	KIF7	FOXE3	NDUFA12	TRMT2A	PERP	ARHGEF37	SLC2A1
522	CNTN5	LRRC4	STK33	SDR42E1	RNF214	FGD2	RAB34	MPV17L	PARP16	RIMS4	VAMP8	HSPBP1	DDX11	RASSF1	SERPINB2
523	DCAF4L1	AKR1C3	CDK5R2	GTF2H2C	IQGAP3	KIAA1549L	ID1	FLRT2	SLIT3	IDH1	TFRC	TBC1D2	PHLDB2	ZCCHC8	VEZT
524	DGKI	SYCP2	ZKSCAN4	TMX4	TMBIM1	LRRC49	CD24	TBL1Y	CALD1	FAM209B	TUBB4A	SPSB1	ACAN	GRAMD2A	HTR1D
525	AURKC	TEX30	DPEP3	GABRD	APLNR	RNF208	MCOLN3	ZNF563	DPYD	LARP6	AC007325.4	GRHL3	PLAU	GMPR2	PREB
526	DPP10	CBX8	ZSCAN21	TRIM60	FGFR2	U2AF1L4	REEP6	USP51	CD163	ERICH6B	L3HYPDH	DHRS13	RAPGEF1	NDUFB2	IL1R1
527	SOX11	CCDC158	YBEY	HORMAD1	GPR34	RHOH	PJA1	SV2A	CDH9	MRPL24	EEF1E1	YWHAH	ECHDC1	ALDOA	TDRP
528	BECN2	CRYGC	ZSWIM3	SEMA4A	CFAP46	UACA	SORD	PLCB2	TRPC7	MFSD14A	SYT15	IMPA2	MYLK3	TP53INP1	HSF1
529	MPP2	AMIGO2	TBPL2	AC007325.4	SCUBE2	GMPR	KREMEN2	HNMT	LSS	LPAR5	TNN	UFSP1	CLEC1A	COX20	ABHD8
530	DGKB	SLFN12L	CREB3L3	CWC25	MAPK4	GPM6B	IBTK	DOK5	ADAM23	CIT	PLA2G4E	LYN	UBE2E3	SLC22A23	TRAM1
531	RHEBL1	ARRDC2	SLC35G5	DCAF8L2	AMHR2	TMSB4X	CNTFR	RASGRP3	CDHR1	LAMC3	NDUFS8	ZNF750	IL1RAP	C3orf20	TPPP3
532	PPP2R2C	SERTAD3	TOP1MT	RSPRY1	SAMHD1	MTCL1	HIF3A	HACD1	SPINK1	PDCD7	CTTNBP2	PGD	ALDH5A1	SGSM3	MX2
533	TP53TG3D	THG1L	C7orf25	SLC25A43	LRG1	RAB39B	PIP4K2B	PTPRG	BMP8A	SPTAN1	MNX1	DDX19A	MPDZ	TTLL7	TINAGL1
534	EGF	AGBL2	ST8SIA2	TMC8	NLRC4	AQP4	CAVIN1	VCAN	NXN	RND2	CA12	MAPK8	CYP7B1	ANKFN1	DMXL2
535	SLC30A10	MCHR1	DNAAF4	TLX2	MACROD1	MYCL	TNFAIP6	MPPED2	HLCS	DLC1	WWC1	RPL13	SMARCA1	FAM89B	IFI6
536	TTYH2	SLC9A3R2	PER3	KLK1	COL23A1	PAN2	MYSM1	CCDC81	RASGEF1B	ISCA2	WWC3	GSK3A	ZNF676	AKR7A2	PSMC4
537	KLK4	PLEKHA5	PSMG4	UBE2U	LGR6	G6PC3	CREB3L1	HOXB13	BTN2A1	NMRK2	KCTD15	ACER3	ARSG	BLVRB	IGSF8
538	RELN	NKD1	NOS3	EXOSC6	HRG	ANKRD55	TCF19	PSTPIP2	TUBB2B	SLC7A7	NDUFB3	RPL5	SWAP70	LCAT	PITPNM2
539	PDE11A	SAMD8	C15orf65	GAS2	HYAL1	CCDC102A	SORL1	PAX2	CSMD3	TIMM10	FKBP2	KRT15	DHRS7	ERH	GRAP2
540	TRIM64	ROPN1L	MT1HL1	SPESP1	IL15	ZNF462	SLC25A4	ITGAV	PLPP1	GABPB2	GLIS3	PSMC6	LRRC40	TIGAR	ACKR2
541	FAM9B	1	CD200R1	LRRK2	UBTD1	CHST7	PTPRD	GMPR	PELI1	HAUS7	HERC3	EBPL	MCRIP1	GLA	TNFAIP3
542	MIXL1	RGS10	RASD1	CTSE	AGTRAP	PHYHD1	SNCG	SH3BGRL	A2M	NPAS1	MRPL33	RPL14	ST3GAL6	DLX3	CSNK1E
543	CTSS	ZNF256	FOXI3	SLC16A14	AL445238.1	PBX3	YTHDC1	NID2	GJB2	ACSF3	ERGIC1	NQO1	PPARD	PNPLA3	SEC22A
544	TMC2	TFDP2	HK2	TRIM8	GGT1	GABRB2	GPAT2	PTCHD4	MEF2C	RNF181	TAS2R4	TBL1X	PKP3	EFS	TBK1
545	LHX2	DGKE	HEXIM2	NALCN	UTS2B	PDIA2	SLC27A3	RPS9	OR8G1	HDAC8	RASSF4	CNPPD1	ACTR6	NME1	CAMSAP2
546	C10orf82	FUT6	TF	RAI2	CA13	NKX2-2	MATK	NTAN1	FAM221A	MUC5B	TRAPPC2L	ENPEP	FBLIM1	MTNR1B	FIBCD1
547	AC004706.3	ZNF677	CTAG1A	PPP1R12B	PTHLH	CCL2	PLEKHG5	NUDT11	CGN	PLA2G4E	EPB41L1	GON7	CYB561A3	DUSP5	SPATA2L
548	PDE9A	SHBG	RTP3	PSRC1	MDFI	AGBL4	CBR3	SNCA	AGPAT1	P4HA2	CDH7	UCK2	CMAS	GAL3ST4	VAMP2
549	TOPORS	CD3E	FAM104B	NRARP	PARP9	NRGN	HR	ALPK3	NTF3	NDUFA13	CNPY2	FOXO4	CDKN2A	LRRC58	FLVCR2
550	TOGARAM2	CCDC178	C1orf194	ARSI	DNM1	AMDHD1	ZSCAN32	TEX22	ITGAM	CHKB	SPTBN1	WDR77	GSTA4	KCNK7	NEBL
551	THSD7A	CTSF	GIPC2	BICD1	BTLA	PRSS3	PAM16	ZNF521	IGFBP4	KIF4B	F2RL2	RPS15	TMED7	AHDC1	KRT81
552	NFATC1	CCDC34	GJB5	FGFR2	SLC30A2	MAP3K19	ADRB2	APBB1	MX1	KCTD15	CEP131	TJP1	SNX14	C14orf93	MOAP1
553	TCP11	RFTN2	ZNF565	MLN	PLCD1	ADAMTS8	BICD1	ACTA2	C1orf141	ARHGEF39	PCBP1	DNAJC9	PLGRKT	COX6B1	INO80D
554	LRAT	C14orf39	GPKOW	TSPAN3	KLF4	DIAPH2	EEF1B2	C8orf58	HNF1A	PAOX	KCNC3	LMNA	MORF4L2	LYPD5	KLB
555	MYO16	C17orf67	CSAG2	SPZ1	TSGA10IP	CR1L	ZNF600	QPCT	SLC12A2	ATAD3B	GAGE10	POLR2A	MTMR2	NDUFB8	ADAM19
556	HTR5A	ZNF830	MAGEC1	PLEKHH2	EMP3	NPY1R	COL1A1	MCC	HAMP	JPT1	DSG2	APOC3	TMEM25	SULT2A1	SEC31A
557	PAK5	MCMDC2	LPAR2	PYDC1	IL4R	SYPL2	PCMTD2	HEPHL1	KLF6	TMEM86A	MSMO1	ANXA9	CARD18	RNASEH2A	ATAD1
558	3	BTLA	AC134669.1	ZNF350	PDE1C	STAR	RBM43	SLIT2	SIPA1L2	SCN3B	AC011005.1	FAM110A	CCDC134	GAS2L3	WDR72
559	CDK15	KCNH5	KLF4	SLC5A5	GFI1B	CCDC42	MXRA5	NRXN1	PTMS	MT-CO2	STEAP3	PROSER2	SYNRG	CYP19A1	ATP6V0A1
560	AC010547.4	ALOX15B	MAGEA10	DDX53	PPP1R12B	MELTF	AKIRIN1	TSPAN7	CARMIL1	GAS6	SLC29A2	APOBEC2	OSTF1	LZTR1	SCNN1B
561	SLC6A20	KDM4E	DRC7	SYNGR2	C1QTNF7	ZSCAN2	CERS4	SORD	CALB1	C1GALT1C1L	TERT	PRR22	PEX19	ZNF362	ATG2B
562	TFAP2D	ZFAND5	C5orf34	PHF24	EDNRA	SLC22A15	CA4	NHLH2	GDA	CIB1	ALG5	CD55	COL27A1	PRKAR1B	TCAF1
563	PLPP4	FOXI3	NEIL2	CHEK2	ANKRD18B	ZC3HAV1	C2CD5	UGT2B11	KLK6	WSCD1	IPO4	PSMB5	PPP3CC	PTPN6	PTPN21
564	ELAVL3	FBXO27	SUSD5	HOXD9	ABCA8	EML6	DPYSL2	PIP4K2B	SEC23A	SYCE1	GLA	VDAC1	ARL6IP5	P2RX6	HPN
565	CPNE9	NAPSA	PLK1	PARP14	AC007325.4	MAD2L2	RAP1GAP2	IKBIP	CNNM1	WDR83OS	SMIM4	GGT5	NNMT	IGLL1	ZFP2
566	TRIM49	PNMA1	CD86	FASTKD1	CYP1B1	TMEM220	SCN1B	GFOD1	PDE5A	AARD	SIGIRR	TFEB	CLEC7A	BAG3	ZDHHC21
567	ENOX1	KRT27	LHX6	LRRC4B	C1RL	CCDC63	CDH8	DHRS4	HNF4G	SRPK2	MRPL13	UBE2S	CPZ	SLC20A2	RDX
568	FAM110D	EEF1AKMT1	LRRC2	GP2	SCGB3A2	GABRB3	ONECUT3	TBX20	WDR72	TRMT2B	NDUFA2	LSM14A	VPS13C	ZFPL1	SNX27
569	CCDC148	PPP1R26	MMP24	NXPH2	ASB18	KNG1	NFKBID	MELTF	FAM13C	ZNF691	RAD23B	TMEM216	ISYNA1	HSD17B10	SEC61A1
570	SCN1A	DDX4	PSMA8	BARD1	KIFAP3	TMEM131L	HDHD5	AGPAT1	LIFR	TFE3	CBX7	FUCA2	ITPRIPL1	MPO	CDKN2B
571	ZHX3	GPATCH3	CAND2	FRY	EIF3K	CAPN3	IVD	FOLH1	CLNK	IFT43	FGF21	EEF1E1	CEP170B	NPNT	PPP1R9B
572	SYTL2	ITPKA	GPHA2	EHHADH	VSIG10	PARP1	ABCA1	MARCKS	OCIAD2	CHST12	ENPP1	LEPR	LEPROT	POLR2G	ATF6
573	HSF5	MAGEB1	IFT22	CHRNB3	CHD5	PREX2	TSPAN2	TTYH3	APOC3	ZNF16	GRB10	GEMIN8	FLT4	NDUFB1	HSPBAP1
574	ITGA11	MS4A8	IL1A	KCNK6	ARL8A	RNF130	PARN	CCDC74B	FAM107B	Z82206.1	SMIM20	KIFC1	CBLB	PRDX5	RRM2
575	SNTG2	SPAG6	NACC2	NYX	RPS6KA2	COL23A1	SMN1	PRELID3A	DUSP1	PDHA1	PLAC8L1	HACD2	LZTS1	WDR6	NDRG1
576	ADAMTS17	ABCA3	ABCB1	EFR3B	REEP6	PSRC1	CECR2	PDGFRA	NHS	AKAP12	CLYBL	SSB	ADGRG1	UQCR11	OXR1
577	YPEL5	EDA	CELA3B	PDF	ACOX2	PPP2R2B	TGFB1I1	FAAP20	TRNP1	NSDHL	EPPIN	SDHAF1	ALDH3B1	ACY1	DCN
578	COX6B2	GPNMB	ASMT	ADCK2	MAP4K1	DTNA	FCHO1	LY6K	DHRS3	BHLHE22	ANO7	TFAP2A	GYG2	SMTNL2	TMEM80
579	CBFA2T3	INO80B	GPR160	DNAH3	ATPAF1	SLC45A4	NEB	ADD2	GCGR	PRSS41	CCNI2	JTB	C1QTNF6	MBNL3	TSPYL2
580	BCAS1	TP53TG3D	SPEF2	KLHL18	PRR13	PVRIG	UGP2	SEMA5B	PGM1	CCS	COX5B	POMZP3	COLEC12	ANKRD6	SRP68
581	AC008073.3	TUBA3C	NUDT7	CISH	RADIL	CCR4	CD19	APOBEC3G	GXYLT2	SLC27A4	ALPI	CLN5	LIN28B	NUBP1	ADM
582	TEX15	CD40	CYB5RL	EIF3CL	VCX3A	MATN1	ZNF66	CHL1	FZD5	TRPV1	TNNC2	ABHD6	LRRC37A2	PIH1D1	FSD1
583	IQCJ	ZNF669	ITLN2	HPS6	LY96	ASB4	FRMPD4	SYT3	TUBB4A	FUNDC1	PSMA2	MRPS34	RAVER1	SLC22A11	ANGPTL4
584	GGT6	FP565260.3	DLK2	AL135905.2	TGFB3	RASSF4	LAPTM4B	SEMA3E	HMGCS2	TEC	GALNT11	PRKAA2	TMEM87B	RALGAPA2	STAT5B
585	SLC29A4	TAF7	PDCL2	SLC15A3	TMEM132C	SH3PXD2A	ACAD11	PCDH17	PIP4K2B	DNASE2	TXNDC12	POLR1B	NAGK	SH2D4A	CHPF
586	DGKE	S100A5	ABCA3	BBC3	AGL	DNASE1L2	OMD	AFF3	LPL	TBKBP1	LRTM1	LHFPL2	ARPC5	SERPINB8	TC2N
587	KIAA0319	FBXO5	BPIFA2	RAB3IP	GLS2	MFGE8	FGD4	KLHDC8B	HS6ST3	MIPEP	MORC4	S100A13	SGCB	NACA2	TRIM55
588	NOS1	IFT22	SSX4B	MSN	IFT43	GRB7	MAGEB17	PTK7	TSPAN3	RNF166	AC104581.2	JDP2	SPRY3	2	CALU
589	KIAA2012	NLRP1	ATG9A	ADAM23	PLCG2	APLNR	PCDH15	PTPRS	MPC1	POLR2J	GAS6	ECI2	USH1C	RALBP1	TBC1D3L
590	C17orf67	PCDHGA9	SPINK2	UAP1L1	PARP15	SERP2	SUCLA2	PRTG	SNX7	PSAP	HIC2	HOOK1	ITFG1	NFKBIE	TIGD2
591	OPALIN	XYLT2	ARSI	GRIA3	ESAM	SMLR1	VOPP1	SLA	SPARCL1	TXNRD2	ABHD14A-ACY1	MTCH2	METTL15	LAT	DDX24
592	SHE	IQCM	CEACAM3	ZSWIM5	XKRX	TUBB3	NMNAT3	SMO	CLSTN3	EPB41L4A	UQCC2	ZFHX3	BTBD7	AP001781.2	PMM1
593	ILDR2	PENK	ETHE1	DGKH	FAM163B	NKG7	MEGF10	CD99	FOLR3	KLF4	EPSTI1	CDK6	TMX3	CCDC107	LDHD
594	RGS22	IL1A	PRAMEF20	IQCE	TRIM8	GPT	SLFN11	HOXB7	SRPX	SLC28A3	KLHL31	SETD6	ADAM17	PARD6A	GAS2L3
595	DBH	BAK1	PCDH15	ACOT8	TBCA	PHLDA1	TLR2	TTC30A	IFT172	APOH	MATR3	FOXRED1	CYP3A5	HSPA6	MTMR4
596	CPT1C	ZHX1-C8orf76	ERFE	HSD17B3	UBE2U	UQCRHL	ADAM18	ORAI2	GPX7	ZNF576	TEKT5	PELO	ANKDD1A	TACSTD2	POU2F3
597	ABCG5	VKORC1	LAMA3	ARMT1	ZSWIM3	RNF24	ART5	SORL1	TSPAN18	TMEM31	WWC2	PRTG	FXYD5	ADM	ARFGAP3
598	MYLK3	RIMS1	AC005702.1	MACROD1	LRRC49	AC010327.2	SLC6A6	PODXL2	NRARP	RPL26L1	SLFNL1	DUSP14	CHMP4C	FAM76A	CABLES2
599	EBF3	ZNF579	MYADM	CREB3	LPIN1	CNIH4	GK	ARHGAP4	EPB41L2	MST1R	RFK	TFF1	LRP1	NOP2	IER2
600	C4orf50	WDR47	OSBPL7	DMRT1	SUSD3	ADORA2B	RNASET2	SSTR2	RPS18	SLC16A14	NSDHL	TIAM1	PRPF31	NAXE	TIPARP
601	CACNG7	ZNF880	DUSP4	TBC1D23	AC010323.1	HCLS1	ENPP1	PAX3	CAPN5	GSTZ1	CLIC5	PSMD7	ANKMY2	MCCC1	SETD7
602	TP53TG3	TOX2	ITGAX	GIPC2	ITM2C	IVD	SH3BGRL	PGM1	B4GALT4	CA9	OR51I2	FAM120C	CCR7	TINCR	PRLR
603	SPATA1	CFAP161	TRPC7	CHI3L2	MT1M	DDC	RPL7A	CSMD3	SPRY1	SIRT5	PDLIM1	TRAF7	RRAGA	CSF2RA	RNF149
604	ZCWPW1	SLC5A5	CCDC63	ASAP2	HOMER2	FRMPD4	CAPN5	FOXO3B	GYG2	FOXC1	SLC15A1	MRPL52	UTP4	RPA2	PPARD
605	SYT16	SYCE3	PYGB	PFKFB3	SLC16A10	MEIS1	NIPSNAP1	STMN2	PAH	CLIC2	CTSZ	TMEM125	TAMM41	NDUFS8	OSBPL2
606	CACNA1E	VEGFC	ALPI	PNMA2	IQSEC2	GEMIN2	GOLIM4	CCDC141	HOOK3	RRP8	RAB37	CTDSPL	IQGAP1	TREH	XAGE2
607	UNC80	CDK20	GEM	OGFRL1	GDF3	SLC6A6	ZNF711	RCBTB2	LHFPL2	NUTM1	ABCG2	TP53	FBXO22	MRGPRX1	LRRC8D
608	NFASC	ZNF230	DDX4	LRCH4	SOCS2	SLC25A35	MAML1	SCN1B	MLXIP	TRIM56	SLC15A4	SLC25A37	TMEM38B	GLDN	CSRNP1
609	PNLDC1	ASIC3	EME1	TSR3	SHPK	UNC93A	RPS25	ZNF747	CRABP2	SPTB	ATP1A1	VDAC3	ZNF66	SMIM5	CRYBG1
610	MYO1H	ZMAT5	USP41	MAGEC2	SNCG	ATP8B3	TMSB15A	TCF19	MAGEA9	NDUFS6	GTF2H5	TMEM269	FOXJ3	TMEM225B	GPR78
611	USH2A	SPZ1	ZNF584	SCGB1D2	SRGAP1	ANKRD2	SLC16A2	PAPSS2	KLHL5	LPIN1	RPA3	SLC25A3	RRN3	C20orf203	METRNL
612	TRIM49C	INSM1	ZNF337	RPP25	SLC8B1	RBP5	AL360181.3	EDNRA	CROCC	DERA	OR51Q1	PODXL2	RILPL2	KLC4	TPBG
613	FAM149A	ZSCAN1	HS3ST2	UHMK1	DUSP10	SIX3	NRG3	CPXM2	SAMD14	DTNB	SH3GL3	ZBED1	PGM1	FKBP3	CCDC68
614	CMKLR1	TMEM134	ACP5	AMHR2	SIMC1	RAB15	PRRX2	PTGFR	ITGA6	TET1	STC1	CES2	ADI1	WBP1L	MVP
615	IGFBP3	ARR3	RHOXF2	TLDC2	SELENOT	NLRC3	MAN1C1	DRD2	LAMB4	CEACAM6	COBL	RHOD	TUBG1	P2RY14	MUCL1
616	GIP	RBMY1D	AC006254.1	PLPP2	PROS1	LHFPL4	CLDN5	PDE9A	SPRY2	FBXL15	DNAH3	PEBP1	ZMPSTE24	TTC9	CALHM2
617	DNAH9	DAZL	SLC35E4	CNR1	CENPA	CHODL	STOX2	TRPM2	CHEK2	NACC2	GPD1L	CDC42SE1	AP1G2	CADM3	HERPUD1
618	SIAH3	PCGF6	NR1I2	FAM177B	PDE6G	FBXO41	MLXIP	XXYLT1	GLT1D1	C1RL	GLT1D1	CTNNAL1	PLOD2	MEX3A	GADD45B
619	GHRHR	AC136612.1	CR1	NXF3	OR4D9	ADGRA2	MLKL	MORC1	IFI16	S100A2	CLDN4	PPARG	ST7	SELENOO	UBALD1
620	TEX37	CD79A	NLRP12	OR2M3	PTGR1	RABAC1	TNNT1	NPHP3	PHF19	OSBPL6	PKP1	APRT	NUDT12	FOLR1	TACC2
621	MOK	INO80C	SYK	PARP12	MYMX	NR5A2	SHISA3	ZBTB16	HMGCR	PILRA	ANKRD16	KLK7	VPS51	EGLN2	PPIB
622	FAM83E	OR2T29	C5AR2	SLC25A18	SALL1	SCUBE2	SOX9	CHIC1	RNF183	CAMK2N1	ZNF367	ANKRD9	VAMP3	TMEM79	HSPB1
623	CYP2R1	ZNF296	PCDHB4	GSTP1	CNIH4	CDHR3	SPON1	TMC6	IL13RA1	TMED1	COX20	AKTIP	PARVA	DENND4C	SLC7A11
624	USP13	ZKSCAN4	TSPYL6	TIMM22	PCSK4	HOXB2	LRP3	LRFN3	LGALSL	CHI3L2	ABCA4	PROSER1	PROS1	ATP10B	PKIB
625	BTBD11	ZNF350	RUBCNL	PDCL3	HNRNPUL2-BSCL2	LGALS1	GLIPR1L1	DYRK3	KHDRBS2	CGN	3	NDN	FLII	NET1	FAM83F
626	EXD1	MS4A7	LMCD1	ADA2	NRN1	HSPB3	PROK2	ARSD	MS4A2	SHISA5	SCN3B	PHC2	DSTN	MPZ	PAM
627	SMCO3	PDE4A	CDK5RAP2	NUCB1	DNMT3L	ISOC2	PPP1R1A	FBXL7	ZBTB16	P2RX5	HES1	TMEM171	KLHL23	S100A4	SMG8
628	TERB1	MEI1	SPTBN2	RHBDL2	PIFO	SMIM22	NECAB1	LRRC3	BMP7	PHF21B	SLC44A3	P2RX6	LANCL1	SDHAF2	SP140L
629	RGS7	C2orf76	RAB41	ATG4D	SLC9C2	BCOR	ARHGEF26	MYL9	FGF17	MRPL17	SLC25A32	TMEM191C	FBN2	JUND	PEX13
630	ICAM5	SSX1	CCNDBP1	NEFL	FZD8	ARHGAP40	CT83	TRPC6	LRRC75B	PCGF5	SLC35B4	TNFAIP8	RAB34	SLC7A2	TMIGD2
631	IL3RA	ABCF2	GALNT5	SOAT2	WASHC3	CLYBL	LAMA2	RPS18	FERMT2	MRPL37	SPRN	NDUFA11	CPNE8	C10orf71	CPA5
632	MYRIP	TSPAN16	PRSS36	CCNDBP1	RNF152	SEMA4D	DUSP2	P2RY8	SRGAP2B	ACE	PPP1R7	SLC25A13	DCTD	Z82206.1	CDKN2C
633	IL1RAPL2	CTCFL	20	NAGA	TPST2	GABRG2	FAM155A	CARNS1	BTN2A2	SNAPIN	TTC9	CAMK1	GATAD2B	NMT1	GLTP
634	NRXN1	MMRN2	VASH1	DOCK3	GCKR	DPY19L1	HPGDS	SLFN11	KLK13	ARHGEF15	CRYBB2	FBL	MYO10	EIF5AL1	ARID3B
635	CRMP1	TCN2	IL10RB	RHOXF2	FKBP8	MLPH	DZIP1	ZMAT4	ITGB8	GPD1L	SUMO3	ATXN7L2	MRPL45	ACVR2B	NEDD4L
636	AGBL1	SLC6A16	LHFPL3	SLC25A16	TWF2	PLSCR1	DYRK3	PIMREG	ATP1A2	CCR8	DDIT4L	CABIN1	POLI	TMEM169	CEP85
637	TTC23L	PRAMEF19	CLCF1	TAPBPL	ZNF467	ALDH1A3	YWHAE	FAM171B	ATP1B1	AURKAIP1	GPD2	PPME1	SEC22B	KCNAB3	GCM1
638	LEUTX	STX1B	CATIP	KAT8	C5orf46	KLK1	CSH1	STK39	PTPN13	DNAH3	MYCT1	DDRGK1	ARHGAP17	PYGO1	ABLIM2
639	RELB	ZEB1	ZCWPW2	ATP1B1	NKX2-2	ZSWIM3	HPN	SRPX	EHBP1L1	GPX1	PLEKHD1	GBA	AASDHPPT	AK7	FAM180A
640	CHRNB4	PNRC1	BTRC	IFT43	ZNF75D	MT1E	ITPK1	CCND2	AGMAT	AC011005.1	MFHAS1	C7orf26	AMZ2	ST20	XBP1
641	TENM2	SLC1A1	ROPN1L	CNIH3	NMUR1	TPST2	CPNE7	PAQR8	COL26A1	CDA	ADAM15	PDLIM1	TRIM21	CPLX2	TPM4
642	RASGRP3	CLCN4	CD6	PAAF1	IGSF1	SCRN1	KLK13	IL7R	FBXL14	PTPRU	MCM8	TM7SF3	ZC2HC1A	GLIS3	ID2
643	ANKRD37	CASZ1	SLC11A1	VCX3B	CDH16	LHX8	MID2	MLLT11	SCARB1	MRPL38	PABPC1	EHD4	ACOT2	NPM3	BNIP3L
644	CSAG3	KLK15	CLDN19	OR10H5	SERPIND1	DCLK1	CACNA1H	AGPAT4	RAB15	HRG	DNMT3L	CALM1	GRIP1	SLC11A2	COPE
645	FAM184B	OR7C1	FOXN4	TXNIP	GNAI2	C10orf90	EMB	CCDC152	OR8D2	PPIL6	TAF10	SEMA6A	SH2D3A	AC005324.3	DSC2
646	CNNM2	TTC4	FAM162B	PPP2R5A	PLEKHG5	FZD5	TUNAR	SNCG	DNAH10	SDR16C5	MMP17	JPH2	TNFRSF1A	CLDN5	TPD52
647	CABP7	ZFYVE19	FLT3	GOLPH3	ZNF575	ASRGL1	POLR2A	LRCH2	GP2	OTOA	FRMD4B	RPA2	POLG2	PPP1CB	CYP2C9
648	TOX	FA2H	MGAT4C	MRPL15	SHANK2	LZTS1	PTH1R	WFIKKN1	KIAA1958	FXN	ASNS	RPL13A	XYLB	RHOU	LYSMD3
649	THEGL	PRAMEF20	DMBX1	TSPAN13	UQCRH	PCSK4	GRIP2	SELENOV	TMEM63A	PSMD7	NDUFC2	NR2F6	WIPF1	APOD	RETREG1
650	ADGB	DCDC1	MT1M	LETM1	HOXB8	PCDHGA5	MRS2	MAN1A1	TREM2	ABCB8	HSP90AA1	UTP4	SNX4	TMEM86B	ADPRH
651	CSAG2	MYOCOS	TDRD12	CDH16	PITX1	C11orf96	CA13	TNS2	HLA-DRB5	NBAS	SCPEP1	DCAF15	TSC22D1	GOLGA8S	LEPROT
652	IPCEF1	DHDH	ZNF581	SERPINB6	CAPRIN2	TRIM8	SPATA6	IGFBPL1	RCAN1	ARHGAP1	MED13L	SLC7A8	SLC36A4	CEL	MMD
653	THSD4	RENBP	ZNF583	CTSA	HOXB1	TSPAN33	ZNF100	RGN	ZSWIM6	SRPX2	ADM5	TP53INP1	TIFA	RAB40A	TEAD3
654	STARD9	POLR3G	DSG1	TFB1M	NDUFA12	ZDHHC23	CD40	RBFOX3	ZIC2	ACAP1	NKAIN4	KAT8	ARFGEF3	CRTC2	SIDT2
655	FUT9	KLF17	ZNF134	AKAP8L	ALPL	CAPNS1	KCNN2	KIF7	APBB1	CHCHD5	FILIP1	IDH3G	OR56A3	PGS1	POLR3E
656	RBFOX1	RHBG	HJURP	GPR153	UQCRHL	ZNF48	EFEMP1	DLG4	ABCA9	ZFYVE21	ERG28	HERC3	CCDC120	USHBP1	SMAD7
657	C5	ZFP62	CXADR	USP6	CADM1	HMGN5	DDX43	DZIP1	POC1B	COQ7	OXA1L	GCSH	NOTUM	POMP	NCOA2
658	BACH2	SLC35F2	GATA6	TPPP	DNAH3	GRK5	BACE2	PITX1	MLPH	COPS9	PIGP	VIP	BHLHA15	MADD	RAB5B
659	C12orf60	CNRIP1	RHOV	TNRC6C	DNAH9	SMAD6	JMJD1C	IKZF1	SELENOP	NDUFA1	LYNX1	MYH10	TRIP6	SPINT2	PDIA5
660	SSMEM1	CHST15	IRGQ	BATF3	LACTB	CEL	CYP2B6	CSRNP1	DDHD1	SIX2	KLK7	NDUFB10	GPR141	SLC35D1	ACSL4
661	GCNT4	SKA2	FAM86B2	CADM1	IQCF1	C19orf81	TP53I3	COL25A1	RETREG1	SPINK1	PRKCA	PM20D2	SORD	SLC13A4	RNH1
662	BATF2	PDPR	BX276092.9	TMEM86A	ZNF30	CCDC167	ZNF667	CHN1	XPR1	HCCS	NDUFB8	CENPS-CORT	NSUN2	HS6ST2	ENTPD7
663	TNFRSF11B	ZNF226	QRICH2	FOXH1	DAPK2	GDPD2	CD70	BAG2	CEP170	CD320	PGAM4	SP6	FJX1	AC068946.1	TRIM13
664	KDM4F	CCK	CLIP2	PASD1	MLYCD	TOX3	ZNF878	ZADH2	LEKR1	FAM122C	ZNF556	FANCG	CUL4B	TBL1X	SCFD1
665	ANKRD7	RHOXF2	CYB561	PSMB3	SLC24A1	CHIA	METTL27	AL360181.3	DGKB	B4GALT5	CMTM2	CEBPA	THEM4	KATNA1	RWDD2A
666	NLGN1	ART3	RSPO1	SPNS3	DENND2C	FAM102B	BFAR	KCNMA1	MBOAT4	GIPC2	RANGRF	MGLL	GON7	NDUFS6	SDF2L1
667	MEX3B	NEK11	ZNF582	RPS18	TXK	SH2B3	TP53I11	ART4	PPP1R26	NDUFA12	TMEM211	RPL8	SLC25A15	SEMA4C	KDELR1
668	CDKN2AIP	CCDC17	MKKS	NBPF9	RNASE10	SLC25A42	CCDC74A	SYT1	ACADM	FKBP2	CRLS1	CSF2RA	TPP2	POLR2L	HSPB7
669	ARHGEF28	DHH	FAM171A2	OSGEP	ETNK2	WDR6	ARHGEF6	PLOD2	PARP4	PDZD11	OAT	RAB20	PRKAR1A	ANKLE1	SECISBP2L
670	CCDC190	CT55	PET117	DEFB123	PRCP	DOK7	TCF3	TPM2	PRAMEF5	ARHGAP44	PPIAL4C	INTS14	TBC1D3L	MAGEB6	PNPLA2
671	ALDH1A2	SMC1B	IL34	APOE	RTL8B	KAZN	KBTBD7	BTN3A1	TNFRSF1A	AKR1E2	TMEM54	ATP6V1C2	DPP7	IMPDH2	CRYBA1
672	LHX8	ZIK1	FBXO36	ALDH3A1	ABI3	SPRY1	MYO3A	SELL	TMEM135	C1orf158	TXNDC17	DBNDD2	LMNB2	GBP5	C8orf58
673	ADCY9	ATG3	EN1	CD48	LAPTM5	GSTM1	ENPP2	ZNF608	ABCC10	FAM71E1	PYGO1	ACD	LSM14A	LDHB	CCDC168
674	ZFHX4	FEZ1	ADGRD1	PTPRB	PHYHD1	TNFSF9	COL6A1	ID3	STX3	PPP1R9A	METTL5	ARSB	PHGDH	CLEC1A	GPT2
675	SAMD12	ADAMTS14	AC004922.1	PAGE2	CACNB3	FSCN3	OAT	BAHCC1	AK4	PXMP4	MTMR7	HSPH1	STS	RAB39A	ALOX12B
676	NOX4	AC007731.4	CDR1	PGM2L1	LY75	METTL7A	GNG7	SLC43A1	10	MAD1L1	MRPL11	HTRA2	SLC7A6	RPL38	RHEB
677	CCDC62	NUTM1	UTS2	PHLDA3	PLA2G4F	CCDC190	DNAJB6	RPS25	ANGPTL3	RPEL1	TAS2R5	SOX4	ITGB4	MEX3D	LTBP3
678	CCDC178	PYY	TRPV1	SYNC	MAB21L1	CNGA1	LY75	CALD1	FOXH1	TK1	EHD4	SETBP1	PKM	AC009779.3	RGS3
679	WSCD1	CCNB1IP1	SERAC1	STMN1	KIRREL3	PTPRZ1	SYT5	HSPB1	2	RPUSD3	UTRN	SOD1	CBWD6	INO80B	SRRM3
680	OAS3	MCRIP2	VCX	FXN	SLCO1A2	TMEM38A	TCF4	TBX18	IBTK	MYOM1	ANKUB1	CRK	TCEAL1	INTS14	SRPRB
681	TMEM63C	ELOC	CHST8	MYOM2	VWA5A	ITGA9	DAXX	PTPN18	DGAT2	COX5B	STAG3	PTPN18	MPP7	FANCL	ELMO1
682	TSPEAR	MED11	SCGB3A2	NBEAL2	NRCAM	STX2	ARMC5	CSF1	SLC39A13	KIT	APOC3	NAA38	SPATA22	CENPX	VPS50
683	CSRP3	C7orf25	MORN2	ST8SIA2	RAI1	FOXB1	TLL2	COL13A1	B3GLCT	IDH3A	PECR	RPL10	INF2	SBSN	C4orf19
684	UBE2U	DPEP1	SLC46A1	PTPN9	SCAMP1	CLDN9	CHGA	UBXN10	SNCAIP	CD53	WFDC1	PPIH	WDR81	GRK3	BTBD9
685	NPTX2	FOXG1	PRCD	BSND	CASP8	GSTM4	FBL	LRRC4C	UGDH	PLA2G12A	GALR1	RPS4X	ASB3	C12orf73	NECTIN4
686	ITGAL	ITGB1BP2	TRIM8	CNNM1	AKAP8L	CARMIL3	NPY	CAMK4	FLNA	GRP	KRT5	SELENOP	ANO10	ACMSD	SEC22B
687	PCDH19	HBA1	PRKCB	MYH14	MYBL2	CA8	SPIB	EHD3	ABHD4	SLC23A2	SCGB2A1	VAC14	CDC42SE1	IPO4	CD47
688	GNG2	CERKL	NUP210L	TOMM40	CAPG	BSND	CGNL1	CMBL	ZNF827	HYAL4	GNG14	UBE2E3	CEP72	LIN37	B3GNT5
689	AKR1B10	RHOB	ZSCAN16	SLC25A29	NBPF11	HEY2	JADE2	FBXO43	HOXC4	EIF5AL1	IZUMO2	MID1	CAT	ZNRF1	MCTP2
690	CIART	MROH8	C1S	ABHD15	MT1X	RYR2	FBXL7	PODXL	PROCR	SOAT2	PACSIN1	KRT18	DSP	CD69	HSPA12A
691	AGBL2	NDUFV2	SCG2	VWA5A	CADM4	USP13	TSPAN18	HMGN2	SLCO5A1	NCMAP	COG3	KEAP1	TRAM2	TSPOAP1	AMMECR1
692	AMIGO1	FAM209B	ACSBG2	SLC4A1	CUBN	FRMPD3	ATP1B2	TRIM21	AFF2	FARSA	EXOSC8	DHX37	ZYG11B	OR56A3	UBE2J1
693	PCDHGA12	KLK8	RLN3	TK2	HEY2	ASIC2	CPT1A	PIEZO2	CNN3	SGPL1	HMGCR	CPT2	SOCS6	SREK1IP1	CELF3
694	CITED1	CCIN	ZNF880	HBP1	COL10A1	PCDH18	ALDH3A2	SORBS3	TMC7	TULP4	SOAT1	SPC25	ATXN10	SC5D	MBD3
695	C4orf47	ANKRD36C	PEMT	MIB2	DTNB	LINC00672	MMP24	PCK2	GOLM1	SEMA6D	MIEN1	ADTRP	GYS1	CYP2C9	ABHD4
696	TMOD2	ZSCAN18	PFKFB1	DPF1	FAM102B	GMFG	B4GALT6	RAB3C	RAMP2	CD209	FAM149B1	HOOK2	NPIPB13	ENTPD1	GNG11
697	DOK6	ANKRD37	CCDC184	SELENOT	PORCN	SAMD5	WDR46	GALNT7	TTN	SDHA	CES3	OGFR	PGF	COQ8A	RIN3
698	ISL2	TRIM61	PAQR5	ISOC2	SOX2	PDCL2	SPDYE2	TXNRD3	NPIPB4	SLC1A7	FDFT1	BEX2	NUP37	SLC25A32	PPP1CB
699	GRIA1	HOXB9	NUDT1	SLC30A2	BMP6	CD38	NRXN1	ZDHHC15	BRICD5	SDC4	SLC7A5	HPDL	IL27RA	PAQR6	SAMD4A
700	TLL1	SLC35G5	AC135178.3	FANCA	MAP3K5	LSAMP	FLVCR1	SH2D3C	KRT14	CCNDBP1	DPYSL5	FLNB	P3H2	CEP85	CLCN2
701	ROBO2	DRC7	AC010323.1	BHLHE22	VANGL2	SAMHD1	FRG1	WDR81	APOC1	NDUFB2	CLTC	PSMC2	PIGN	SEMA7A	CLCN3
702	MCTP1	SLC12A5	C3orf33	TLR4	ARMT1	MUC1	CYP4F22	PHLDB2	SLC28A2	NUDT16L1	IDH1	RCC1L	MRNIP	C3orf14	ST6GALNAC4
703	ZC3H6	LHFPL3	MAPRE2	NFKBIA	SP5	SPINK2	ABLIM1	NDUFA3	ANKDD1B	SYNGR4	BTBD3	VPS18	RALB	ERVV-1	EAF1
704	HSPB6	HOXB13	CLEC2L	NINL	GPR12	RASL11B	GPRIN2	MGAT2	TJP1	CNIH4	C3orf80	POMGNT1	RPS9	PIWIL4	ETV5
705	YPEL1	ATG14	HTR2C	MT1A	SLC6A6	RRAGD	N4BP3	CDK14	GP5	MRPS18C	COX18	KLC2	HSDL2	TMEM40	PSMC1
706	CCDC177	CCDC173	KIF4B	SULT4A1	FOXB1	ATP1A3	CTNNBIP1	PYROXD2	PHF1	TWF2	EPS8L2	LAMTOR1	GPR183	BLOC1S1	MB21D2
707	RGS8	CNTLN	MYOM2	SLC7A3	MSRB2	MID1IP1	EVC2	ETV2	PLD1	ZNF552	RALGPS1	CYB5D1	INSIG1	C11orf98	COLQ
708	GADL1	NPIPB2	C19orf54	PAMR1	CD44	FGG	TIMM22	PJA1	ANK2	YIF1B	TNFSF13B	FADD	NBPF15	GMFG	ATG16L2
709	PTPRD	PRR19	NAPSA	EFNA4	CMTM7	STMN1	FGFR1	FGF17	ITLN2	ALDH6A1	B3GNT6	RHBDD3	WDR12	SLC36A4	THSD7A
710	RABGEF1	AC135178.3	SAMD13	KLF1	KCTD17	PALD1	ZNF623	BDH2	CAV2	ACOT8	SMIM11A	NDUFS8	SERPINB6	PRSS37	ARHGAP24
711	BARX2	TTLL1	GJA4	SIDT1	ACVR1B	PITPNC1	MT1H	KCNH2	AGBL3	SERF2	PEMT	MPO	MRGPRX1	SMARCA2	AGXT2
712	UCMA	EIF5A2	CHD5	KLK13	HS6ST1	CYP27C1	AKAP3	SCN7A	EFEMP2	CCDC51	SMAP1	RPL18	FAM13A	CDK11A	SWAP70
713	MYH7	SLC41A1	EML2	NGRN	RAB3B	DET1	FAM111B	IFI16	HLA-DRB1	DEGS1	LAMB1	DDIT4	ANXA7	ADTRP	TNIP2
714	IRGM	LRRC23	ACVR1C	RFTN2	LRRC47	AKAP1	PADI2	NREP	KLF9	AK4	ZMIZ2	NAALAD2	SLC28A2	FMC1	GABRA3
715	OR10G3	LZTFL1	TBC1D23	PRAMEF19	HTD2	TLDC2	CCDC112	UGT3A1	CCR10	DPCD	CCDC70	CCDC167	PCOLCE	SOWAHC	KAZN
716	ZNF705D	HEXIM2	RCBTB1	DGCR6	TMEM139	CREB3L4	MSH6	APLF	TWIST1	IDH3G	TET1	FTSJ1	RNASEL	FBLL1	CALHM3
717	UNC93A	CEP85L	CFAP70	UQCRFS1	ACVRL1	POLR2I	ZNF563	PHRF1	EPSTI1	LHX4	SUPT4H1	TOE1	GAA	JMJD7	ZC3H11A
718	SVOPL	EXO5	ZNF16	REEP6	TRPM2	DPYSL3	ALDOC	TRIM51GP	PSMB3	SCGB1D1	IMPDH2	PSAT1	TMEM150A	GRHPR	ACOX3
719	SLC8A1	LDHC	RASGEF1A	C9orf64	CXCL12	PCP4	NPIPB13	EVC	SERPINB1	TGFBR1	SLK	MCM3AP	TMEM184B	HIGD1B	IL17C
720	C2orf16	USP12	AC025283.2	NTN4	MCF2L	DLGAP3	FZD7	C12orf42	KRBA2	FNIP2	GDPD5	MYL12B	FAIM	CTDSPL	BCL6
721	TTC6	PLA2G4C	MUL1	DUS4L	GAS1	NBPF19	ZNF492	HERC2	SLC35D2	NGRN	ACSL3	METTL26	USP9Y	ASNSD1	SLC3A2
722	DAB1	ANKRD55	SOX15	STMN3	FOXA1	NAGLU	USP28	BCL3	MAGEH1	RNASEH2A	SLC17A5	CLN6	RELL2	PSMA7	MTSS1
723	NR1H4	BAG4	HORMAD1	KATNAL1	KREMEN2	IL4R	GTF2H2	MXD4	BTNL8	BHMT	PLA2G3	CYP3A7	SPATA18	RBX1	CLEC9A
724	MEGF10	MAK	KTI12	RAB3D	IRX3	CST3	KCNS3	IL13RA1	ABRA	CORO1A	FARP1	SWI5	CD274	ADGRE2	TMOD1
725	GPR137B	ST8SIA5	LINC00514	CRIP3	PGM2	NLRP2B	CD248	LRRC34	PTGR1	SERPINE1	TIMM8B	THOP1	ACVRL1	ANXA8	MB
726	HIPK4	EFCAB6	TEC	BRWD3	IL6ST	RTP1	PRPF31	PDLIM7	HERC2	CCDC42	ATF5	MCAT	DMXL2	RPEL1	AADAT
727	ELFN1	SCML2	UAP1L1	SLC25A39	CDHR2	FNDC4	AP1S2	ITM2C	ZIC3	MRPL14	TMEM106C	STAG3	ITGAV	SLN	SAMD10
728	AC034228.3	ESR1	SLFN5	IFNLR1	MYO3B	PCSK5	KCP	TMEM256	CTNNBIP1	SF3B5	EAF2	ERRFI1	GGCX	AIG1	PTPRR
729	SLFN12L	MEPE	UCMA	NEK2	NDUFV1	TRH	ATP1A3	TGFBI	XCL1	DGKK	ACY1	MRPL11	UBAC2	NDUFC1	CLCA2
730	DPEP1	FAM214B	STK31	MUC5B	ZNF428	ETHE1	TUBB2A	ZNF414	HS2ST1	OVOL2	ACAT1	MBOAT2	MBNL3	CEBPD	WBP2
731	BRINP1	ZMYM1	SLC27A4	TFCP2L1	ERICH3	MCIDAS	HMCN1	DNM1	MR1	OXT	COX6C	ANAPC2	TMEM30B	SS18L2	DAPK3
732	GRK7	PRLHR	FBXO16	TMEM183A	CREB3L3	CYP2F1	DYDC2	DEFA6	CMTM7	ABI3	SMARCD3	MTHFD1L	UGDH	PRR5-ARHGAP8	CDK2
733	SSX1	ZFP69B	LRRC4	RELL1	PRDM11	ZNF75D	TSPAN7	SLC16A3	TSKU	C12orf54	OXTR	DCAF1	TMEM263	GREB1L	IGFL2
734	GFRA1	TPRKB	GSG1	PAGE2B	RND2	TENM4	BPHL	POFUT2	CDC27	HCAR3	SLC25A3	DNAAF2	NEU3	AL136295.5	PGM3
735	FBXO43	AXDND1	AP1S3	CPNE2	KCNG3	WSCD1	FOSL1	CAVIN3	PLOD1	FARP1	TLCD1	GOLPH3	NT5C3B	C4orf19	NPIPB15
736	GADD45B	PDCL3	TMEM51	STK33	ITGAL	COL5A1	MALL	GPR82	LAMB1	SPINK2	TMOD1	TST	M1AP	TRERF1	SH3D21
737	NKX6-1	SNUPN	TXK	CRHBP	GAD1	GNG14	GSAP	SLC4A10	LCN15	RNASEH1	MRPL17	SBSPON	DAXX	PLXDC2	CES1
738	EN1	SLC17A7	NTN4	KTI12	CRHBP	CELSR2	JARID2	ZNF727	ANGPTL1	EIF4EBP3	SNRPD3	RAB40B	HK1	RCOR2	ELL
739	OSBPL5	CFAP65	PCDHB13	NMU	UAP1L1	FNDC10	ZNF629	S1PR5	DYNC1I1	MAGEA10	NID1	HRH1	CTSC	ENTPD8	TUFT1
740	CACNA1H	PLD2	CBR3	CD200R1	CD3E	AC063943.2	KNDC1	HOXD13	NPIPB12	ZNF554	LAMTOR2	IGSF9	RGL1	SGMS1	MMP2
741	DNAAF3	NR5A2	IL4I1	WNT9A	TUBA3D	CHN1	PUF60	SLC16A2	HACD1	RIN2	SLIRP	BABAM1	RAD17	UQCR10	CTNNA1
742	AL391650.1	AKR1E2	URGCP	IPP	PCSK1N	CD101	ZNF334	PLEKHG2	UGT2B7	WNT5B	TNNT2	CDC73	PSMC1	TMEM62	FAP
743	FKBP6	FAM171A1	MYOD1	PRKCB	KIAA1549L	NCOA1	FLII	HHEX	TRIM16	NDUFAF3	TXNDC5	STX1A	C5orf51	BCAM	ITPR1
744	GSAP	LHX6	GCK	NPIPB6	LIM2	RENBP	PLCB2	CNTNAP2	RTL8C	KRBOX1	FSHR	ZMIZ1	CEP170	NUDT5	PPM1B
745	UBXN11	RPH3A	AKAP14	PHOSPHO1	CCDC190	MT1M	CRISPLD1	SPRED1	KIFC1	C14orf39	OTC	COPS5	GRHL1	ACAT1	CETP
746	ANKS1B	JPH1	ARR3	PCDHGA6	THAP10	CYP2C8	NGFR	POLR2F	ATP11C	CSTF2	CSNK1A1L	ESRP2	THOC1	DNASE1L3	ADGRF4
747	RALYL	MYB	S100A2	PRAMEF6	MMP21	ABTB1	FOXN3	GAMT	MSRB2	TIMM13	SLC25A19	FKBP3	VGLL3	SYVN1	FICD
748	CPSF4L	CTBS	COX7A1	CACNB3	NANOS3	SP8	NPIPB4	C16orf86	CRYZ	AKR1A1	CMTM7	PAK6	ZNF69	NKX6-3	PCTP
749	YBX2	CTXN1	IQGAP3	LFNG	SOCS3	MAGEB6	ZNF594	FGFRL1	ABCC12	ZNF284	GPAT3	SLC29A2	PIP4K2B	PCDHA12	GPR156
750	PRX	LPAR1	MYOM1	MRPS25	SLC25A12	TEX43	RRN3	CGNL1	LPAR1	OST4	FAM20B	COLQ	SCAMP3	RPS23	NR4A3
751	LUZP2	GADL1	RIMKLB	TMEM211	FGF23	CEND1	RIMS2	SOX6	FOXJ1	C12orf56	ADSL	RGS3	NMNAT2	GPR135	LIPG
752	PRR23C	ZNF134	ANXA2R	LAPTM5	SMAD6	MGLL	GRB14	PKD2	CFLAR	GUCD1	LINGO1	ST14	XPR1	PRR4	NEU3
753	CADPS2	HILPDA	APOBR	FKBP1B	PECAM1	CEACAM1	REM2	PRSS51	BCL7A	DNAJC19	AP001781.2	CAPN10	SHKBP1	DNHD1	MAN2A1
754	RNF168	TMEM204	FOXE3	PKDCC	LRTM1	CRYBB3	SCRIB	MEGF6	SCNN1A	DPF1	HSPE1	MRGBP	ARHGEF35	RIN3	ARHGEF4
755	EPHB1	ZNF597	GCSAML	DHRS13	MYD88	PBX4	APLNR	ZFP36	SOCS1	NOVA2	FMO1	PIH1D2	UBE2J1	GLIPR1L1	YTHDF2
756	PARP16	WFDC2	CRYGC	CXorf49B	KCNK12	SEMA4A	TPST2	RARA	SULT1B1	EMC6	SYNGR3	PEA15	CROT	VPS33B	PRCC
757	BMPR1B	FITM2	HCN1	CEP164	PIGZ	LYPD1	ERVH48-1	SHC4	F3	TIMM23	PUSL1	HNRNPAB	AFAP1	B3GAT3	SSPN
758	MRLN	B9D2	CELA3A	NHSL2	FAM78B	USF3	ZNF442	AHNAK	QPCT	AC010325.1	SLC25A41	CDK4	ITGB8	PPM1B	SOCS6
759	CFAP97	BRDT	GTF2H5	CNGA1	ZFAND2B	MXRA5	NPIPB3	PYCARD	LYPD6	APOO	TSFM	RPL23A	ANKRD46	SEMA3F	BCAR1
760	AFF3	RSPH9	KLF8	VWC2	CHRD	TNFRSF25	RTN4RL2	ADAM18	ADAM28	RBKS	DUT	CFAP45	ADAMTS20	CLDN4	PPM1D
761	SH3GL2	UBL5	SPIB	ACAD10	SYT2	SEC61G	RPS6KA2	ALDH2	NT5DC1	DTX3L	CUZD1	ANKRD39	ARHGEF1	RMND5A	CLMP
762	PLXDC1	NOS1	KLK1	SSX3	SLC16A14	TXNDC12	BRSK2	ROBO1	EPHX2	RBP7	TTL	LRCH4	RUFY1	FDPS	SPEG
763	IQCM	APOH	ATG3	GRIP2	HTR3B	DENND1B	ASB9	KATNAL1	BCL2L1	S100A14	ECI1	DALRD3	DSG3	FAM180B	SBNO2
764	TYRP1	PKHD1	GNG7	CATSPER3	BTG2	KCNE3	MELTF	HMGN3	C1orf210	SLC6A12	IL17RE	EPCAM	NFAT5	PHTF2	GABRE
765	PRAMEF6	NGDN	HOXD9	ESPN	TNFSF13B	ELMOD1	TOP3A	BRSK1	HMGA2	C5orf34	PTPRU	PSMB2	LRRK1	DCPS	TTC39A
766	DUSP18	MAPK1	MYH2	PGM2	SMCO4	DCAF12L1	ZNF662	PCDH8	MAP2K4	CHCHD4	CHD4	SLC25A33	BAD	CLCN6	ADCY2
767	MYBPC1	CNPY4	AC096887.1	GET4	BBC3	THPO	RASGRP4	PARP9	PLA2R1	PPFIBP2	DNAJC19	GLRA1	EPS8	HBD	DDX59
768	TMEFF2	SSC5D	P4HA3	GINS3	ACOT8	AC134669.1	EEF1D	C8orf48	SLC27A3	SLC9A3R2	AC063943.2	PRMT5	MYLK	TAC4	VASP
769	MLXIPL	ALX1	ZNF593	NANOG	ABHD6	NMUR1	DMTN	USP9Y	FRMD6	CFAP52	CDS1	AGPAT5	CTAGE4	TFAP2C	MANF
770	SLC35F3	GPD1	ZADH2	TMEM203	TKTL1	CELF4	ZFR2	CCND1	TFPI	ZDHHC9	DLG3	PLPP3	DDB1	ZNF300	BZW2
771	SDS	MOSPD1	MROH8	PDXP	VCX	PPP1R17	PIFO	C8orf88	IL22RA1	TIMM44	TMEM262	AURKAIP1	KIFC3	AL590132.1	ERV3-1
772	PARD3B	PQBP1	KRBA2	ZNF205	PLEKHA4	DNASE1L3	ANXA4	EMILIN1	PRSS51	BCAP31	8	UBB	CAP1	SMIM9	COPB2
773	RAC2	TPTE2	ZNF226	HYKK	CDH11	L1TD1	LSS	BMP1	VANGL1	TAX1BP3	SPANXA2	RBFOX2	PFKFB4	TTC32	SPCS2
774	OLIG1	KIF9	CUX2	AMOT	AKAP12	PKDCC	SUMO1	TRIM55	FBN2	PSMG4	TMCC3	HIP1	ZNF623	CNKSR1	CRAT
775	CNN1	PIGBOS1	MCIDAS	C5orf46	ID1	DES	CXXC5	POGLUT1	CNKSR3	RABIF	HCN1	DRG2	VWDE	ARHGDIB	DOCK9
776	CNTN4	METTL18	ACTG2	HEY2	B9D1	SHISA8	LARP7	C5	SLC25A18	TIMM17B	STAC	ADIPOR1	DCAF6	TSPYL1	GOLT1A
777	ADAD2	GTF2IRD1	MRPS24	AK8	TXNIP	ACBD7	MTSS1	ZSCAN23	NOSTRIN	SSX5	SLC25A43	HSDL2	ARFIP2	ZNF385A	RGPD2
778	NRG4	LRRC38	SYCP1	SERAC1	CORO1A	SLC47A1	APOBEC3A	SLC39A13	ISM1	MEFV	FAT1	CYP1A1	SLC38A10	CLEC12B	ZNF461
779	ELOVL3	CNBD1	CXorf58	SRPK2	PRKN	MIXL1	METTL7A	NYNRIN	SLC25A24	SRM	AHNAK	AC068896.1	INSL6	AC119674.2	YWHAE
780	CCDC96	NR4A2	PCDHGB5	NDUFA6	TNFSF9	DCHS1	CNOT3	CPNE7	S100A14	MESP2	SIM2	MOGS	FAM89A	FAM98B	SNAP91
781	KLF2	ITGB7	TM4SF19	CIB2	RNF31	CPXM2	CPXM2	FRG2	SPRED2	FOXK1	ASAP2	ABHD11	EXTL2	SNX22	KANK1
782	CNKSR2	SCN1A	ZNF579	KCNV2	SENP8	SLC25A29	BMPR1A	HOXA1	APAF1	SPNS3	CAMP	TUBGCP5	RHOBTB2	TMEM52	SLC9A2
783	CFAP57	GPR161	VWA3B	KDM4C	L1TD1	LRP11	MT1E	PCDHGB5	SOWAHC	MCOLN1	MESD	VAMP8	GLT8D1	MRPL4	HLF
784	OR2B6	TERF2IP	HILPDA	NUDT6	EPHX2	FABP4	HMX1	RTL8B	ADA2	ZC3H12B	GTF3A	GRK6	C1orf159	SCO2	HLA-DRB1
785	BVES	HHLA2	TEX19	EEF1D	KLHL18	ASPRV1	TCF7	DPYSL2	PLEKHG2	FBXO48	NAA38	ERCC3	HSD17B12	ATF1	ANKRD33
786	CACNA2D1	ACOT9	EGFL6	TBPL2	VCY1B	SLC39A10	POSTN	ACVRL1	EPB41L1	FGFBP3	CDX1	DVL1	LRRC8B	PSMC5	ALG12
787	LRRC7	ELOVL3	RMDN2	SMOX	REM1	NLGN1	CAV2	CLSTN2	SRGAP2	SH3BGR	ZBTB7C	SLC6A9	COL9A3	UCP3	FAM89A
788	NCF1	ZNF232	RGS10	OCA2	PAQR4	PDE6G	ZNF770	FSCN1	PRTG	C12orf66	SMIM26	ARHGDIB	SEC22A	XAB2	DYSF
789	OR2B2	PAGE5	FAM228A	CYP20A1	ZNF862	PAFAH1B3	JAZF1	SPATS2L	NKX6-3	DNER	CYSTM1	L3HYPDH	GCN1	CST6	ZDHHC8
790	PAQR5	SYT14	PAGE2	CNIH4	GFRA2	SIGLEC11	PIANP	FLRT3	MYBPC3	NPRL2	STX16-NPEPL1	NOL7	MANBAL	C10orf88	PRNP
791	PCDH15	ESPL1	UQCC3	RAMP1	IDH3G	DYRK3	DTX1	TMEM50B	GRIK3	NAA38	MT-CO2	PRPF31	KIF15	PPP1R3E	IL1R2
792	PLAG1	NKX2-2	KCNQ2	NELL2	PELI2	CHST4	ZNF444	MVB12B	PCSK2	NDUFB6	PDCD5	MAGEA9B	ADAM19	TGFBRAP1	PANK4
793	GPC6	B4GALNT2	RAB6C	ARL5C	BRD3	COX7C	FOXB1	NTRK1	MICU1	ZNF48	HOXC12	ALG14	NIN	CNDP2	STX5
794	KLHL15	AC010547.4	SUSD2	PLEKHA5	SLC39A10	PXDN	CDR2	ZNF275	ANXA3	FOLR2	PSMB10	PSMD11	TNIP2	DBI	SEC24A
795	ZNF394	ZSCAN21	RPS4Y2	ARHGDIG	OGFRL1	STK39	NTAN1	ADAMTS7	SLC43A1	SLC35E4	ABCA8	MFF	ARMC6	CELA1	GPX3
796	RORB	ZNF565	EDARADD	SEC63	PTDSS2	PPOX	CCL2	MME	NDRG2	TLX2	SH3TC1	ARPC5L	MTMR10	PSMB10	DHX32
797	FBXO15	COX6B2	SSX4	ZAN	FES	PLEKHH1	HNRNPA1	COL17A1	MYO3A	IMPDH1	MCTS1	DLX3	NXPH3	PSMB2	CER1
798	KCNG2	FAM171A2	RNF222	NPAS1	RASGEF1B	TBCB	CACNA1G	FAM174B	PRKAB2	RAB15	TMEM170B	ZBTB45	TCAF1	BSCL2	RBM24
799	STAB2	GAGE1	SPOUT1	C10orf90	UGT8	GCHFR	SMN2	ILK	BIN1	TSR2	UCHL5	ZFP64	D2HGDH	PHC2	C1GALT1
800	MAGI2	SLC25A20	HDAC8	ASMT	PXDN	IGFLR1	SPRED1	MMP14	KIFAP3	DDX53	CHPT1	PAPOLA	SPTLC1	RIPOR2	LMBRD2
801	GPD1	ATP8B3	COQ3	CDA	RAD51	CD19	RBFOX3	OR1L8	PHLDB2	NOP16	WDR87	UBE2A	ZNF860	BRI3	CRK
802	FHAD1	C19orf53	MSN	GABRR1	KLRG2	SCHIP1	ZXDB	SLITRK4	ARHGAP26	NDUFS8	RHBDL1	KDF1	TRAM1	RPS6KA6	UAP1
803	POLR3GL	MUC16	R3HDML	EPB41L4A	CST2	CLIC2	ZNF99	PALMD	NEURL2	HAMP	TPCN1	SNRPA1	PDIA4	CASQ2	PIP5KL1
804	TRPV6	FAM43B	EML6	SH2D1B	ALDH3A2	S100A3	PIK3AP1	MAPRE2	TM4SF18	SIM1	IAH1	B3GNT2	ACOX1	HSBP1	FGD6
805	PLEKHG1	YBEY	PSORS1C2	COQ5	TTC16	ZNF785	ADAMTS15	IRS2	GTF2H2	HORMAD2	NOP16	ISOC1	DPH1	PSMB6	IQCD
806	RBM46	TEX12	NOC4L	PHLDA1	DUSP15	KCNN3	MT1M	SLC4A3	PRKCQ	C10orf95	SMAD5	PKMYT1	PPP6R1	ZDHHC14	EXO1
807	AC010616.1	MAP1LC3B	CASP10	TMEM117	CYP2U1	MCTS2P	PCSK1N	FOXP2	OSBP2	CD48	RPS16	ASPRV1	TGFBR2	AVEN	ADCY5
808	ELAVL2	SLC43A3	S100A1	PAGE5	KLHL42	APOC1	FOXD3	NHSL2	BCAR3	CR1	MT-ND6	TRIP6	PCSK5	ARHGAP32	ETV4
809	GALNT13	ENO2	NGRN	LRG1	HLTF	IL34	BCAN	RPS17	GSTM4	B4GALT1	PFDN5	ADGRG5	ARHGAP21	PRR5	SLC27A2
810	NKX3-1	MOBP	MMRN2	ILK	AL121845.3	LYPD8	MAGED2	ARHGAP25	EPHB6	MEGF8	WTIP	B3GNT5	ACBD6	FAM219A	MLPH
811	LAMP3	TBC1D30	TNFRSF13C	RFLNB	C5orf34	PINK1	CRTAP	C20orf96	SIPA1	NEXN	TSEN15	EIF3D	PDIA6	CDCA3	GFPT1
812	GNG3	COQ4	RGS7	LLGL2	MAPK7	CARHSP1	CTBP2	TMEM232	RUNX1	SMARCE1	AC022400.5	KIF22	NPIPB12	RASSF3	CACNA1G
813	SPOCK3	PEX11G	TERT	MYOM1	MFGE8	FLVCR1	WHRN	GFPT2	KLHL14	ARMC3	MYLIP	ASF1B	STK3	UNC50	PPP1R11
814	FOLH1	ZP3	PRR19	PIGZ	SPINK1	BST2	RARG	RIN1	TRAK2	COQ3	PRKAR1B	WDR87	YWHAZ	ZNF341	BAZ2B
815	MFSD4A	SYCE2	TEAD4	NNT	SAV1	SERPIND1	PIF1	KANSL1	CEACAM3	U2AF1L4	YIF1A	AKT2	ZNF251	RPLP1	CDK19
816	DNAJB13	LMCD1	TKTL1	ARHGAP9	KIAA1671	ZBED8	ITGA7	SULT1C4	CUTA	CHST6	ENOX2	DHX30	CDC42EP1	NELFCD	SH3BP2
817	CLIP4	HEY2	CCDC65	ZFYVE1	DBN1	CHST8	GALNT7	ACSS3	PLPP5	CYP20A1	FECH	UBR7	PCLAF	ZNRF2	IPPK
818	SPHKAP	KIF4B	ZDHHC19	EPHB1	POU5F1	DOCK3	BCL6B	C8orf34	AMOT	TIMM8B	TSACC	ERI3	RNF207	NOP10	ARHGEF5
819	TTC29	CNBD2	AC010547.4	BTLA	EXT1	KDM4A	TIMP3	PDLIM4	FAM169A	ALDH3A2	EIF5AL1	TRMU	FBXL5	PIP4K2A	INHBA
820	PLCH1	KAT2B	ZNF268	AMPH	CBSL	TESMIN	USP9Y	ALAS2	RAP1GAP	OCA2	GABRB2	CBLN2	SRSF2	NR1I3	FGL1
821	CREB5	NOS3	UBE2C	SMIM10L1	TMED1	FBXO36	SPRY4	SCARB1	TBC1D3L	ZNF581	EMILIN2	SHCBP1L	SLC25A13	HBE1	ELOVL4
822	FAM135B	ZNF516	RSPH1	MOGAT3	FAM107A	AC007906.2	ZC3HAV1	HRAS	SLC22A3	SLC25A20	MRPS18C	ABHD14A-ACY1	CNOT3	EAF1	STOML3
823	FOXD2	SHISA3	CSAG3	HNF4A	PCDH17	OTOA	NME4	RASGEF1B	MIXL1	LGALS4	EIF1AY	FAM110B	FAM160B2	PLAC8L1	C17orf107
824	ZNF843	ELAVL3	ZNF837	B4GALNT2	AC134669.1	CLEC4G	LRRC75B	DOCK11	GNA13	RAB25	ICA1L	PGP	TCF19	IMPA2	SPAM1
825	KLF12	BBS5	SLCO2B1	BRDT	CHI3L2	TRABD2B	ESCO1	ZNF85	GTF2IRD1	TNPO2	SLC10A5	C9orf40	TXNDC9	TIMM8B	SLC9A1
826	RARB	FGD1	AKR1E2	SOX2	SCARA5	TSPAN13	ATXN7L1	NAV2	TMEM37	NMT1	OR1I1	SH3BP1	PRRG1	AC090004.1	USP20
827	STK39	ZNF709	ANKRD55	N4BP2	CPPED1	MX1	PIK3R5	FKBP7	AOX1	CEP131	AL136295.5	WASF1	BMT2	GALNT11	GPR183
828	CFAP54	SOAT1	SLC2A5	SCML4	RASGEF1A	PAQR4	NDUFA6	DBN1	UGT2B11	BARD1	NEK6	ZNF74	PHKB	PHTF1	SLC28A2
829	ARHGAP6	DPPA3	SLCO4C1	ENTPD6	UBASH3B	IRF9	NDUFA3	CHRNA3	RNF152	ZNF622	AC003002.3	MTUS2	DNAJC18	TCF23	HNRNPR
830	FOXR1	PPP2R5B	LAX1	ARL6IP4	ASAP2	PCDH12	DPP7	SLC6A14	GATA6	ENOX2	GALE	HMGN1	ZC3HAV1L	CTXND1	PHKG2
831	KLHL11	ICAM3	NOXO1	NPIPB8	AC008764.4	SYCE1L	GAL3ST3	PCSK2	GJA1	MRPL27	AL139353.1	EEF2	PSMD5	SLFNL1	ANKRD44
832	RBM44	M1AP	PRDM6	EML2	RBPMS2	ST6GALNAC6	DDX52	EPHB3	TMEM256	OIP5	DLC1	SCLY	SCRN2	PHF5A	BNIP2
833	COL12A1	PFDN5	DMAC1	MT-ATP6	IDH1	ITGAL	DHX35	SLC27A3	NEO1	DNMBP	BMPR1A	SENP3-EIF4A1	AP5B1	C2orf81	FAM135A
834	DDIT3	ZNF593	ENDOV	TUBB4B	EVC2	FRY	CEP135	SACS	DRD2	MIDN	SNAP23	LYPLA2	HMGN2	IL17RE	TLR7
835	TMPRSS15	TSSK6	UGT8	GATA6	PHF24	SPIC	RBM46	B3GALT1	KLKB1	AIRE	SCGB1D1	SPINT1	TMEM191C	SCD5	SMPDL3B
836	SAA1	MATN4	SLC52A3	SDSL	SEMA4A	ENPP1	C4orf51	ARHGAP15	DNAH9	HFM1	RGPD5	ARF5	CCDC50	COLQ	CDC6
837	FNDC7	TOPAZ1	KCTD19	PRSS48	ATP8B2	SLC35F6	IFFO1	TRPC1	DEPDC7	MRPS28	GINS2	C20orf27	DNAH14	RPRML	NFKBIA
838	PRR16	CFAP53	ZNF534	TMEM220	SNX21	B9D1	CRIP3	ZNF502	LZTS1	TEPSIN	WWP1	ARL5A	SHROOM4	MIER3	DNAJA3
839	CPA1	CD83	CFAP65	TPRA1	VCX3B	TNK2	PSRC1	TRIM48	SPATA20	HK2	RNPEP	CAPRIN1	NECAB3	ZDHHC11B	YTHDC1
840	GALNT15	FAM186B	EMP3	BRMS1L	TMEM220	CNR1	ESPN	MCF2L2	PIK3R1	MAGEB2	NCF2	SCAMP4	OSTM1	ASGR1	MZB1
841	FGGY	NUDT1	FGD1	ORAI1	ENHO	RHOF	SOCS1	EID2B	STAT4	CTTN	DNMT3A	PRKAB1	FTO	POLR2K	ZNF114
842	PRKG1	ZAR1L	WNT5B	ABHD6	DTX3L	TOX	SCN4A	NKX2-5	TTLL11	C8orf33	POLR2H	CDH24	SLC35F5	ABHD4	PKIA
843	VIPR2	SPESP1	AIRE	SHB	PODNL1	LOXL4	NSMF	ITGA4	CAGE1	WDR45	RPS23	RUVBL1	RCN1	AP002373.1	PITPNB
844	TEX49	IFT81	PATE2	CNTFR	ITGAX	KCNK12	CCDC74B	GPR19	MAMDC4	CASS4	KCNC1	RFX3	POGLUT1	AGPAT5	PROS1
845	SPAG4	HSF2BP	ATP6V0D2	AKAP7	PTPRA	F12	PELI1	PTPDC1	CHRD	PILRB	DVL1	MCCC2	ZNF652	ZNF471	DDB1
846	C5orf47	ACAP1	CD5	IPMK	IAPP	VIL1	RAVER2	DES	PKP2	GCNA	TLE1	RAB4A	SMIM30	SHISA4	RAB24
847	OVCH2	DIABLO	RNF113B	DOCK6	SRGAP2C	COL13A1	DMD	TSKU	POLD4	GCDH	RGL4	TMEM169	UBQLN2	LAMTOR1	IKZF4
848	DNAH5	ASTL	CHRNA10	RND2	CLYBL	SNX15	TJP1	GTF2IRD1	DHCR24	AC068775.1	CHAC2	INCENP	INO80E	LRRFIP1	ARL17B
849	JAG1	SLC17A2	NANOGNB	CCS	PAAF1	UST	NOTCH2	RPL7A	SSUH2	WWC1	XG	TADA2A	TRABD	MAFG	SLC35E1
850	RSRP1	LRRC20	XAB2	NPTXR	KCNN3	SCAMP1	FAM162B	HOXA3	SNCA	TBC1D7	PDHA2	UBE2D2	SLC2A4RG	SMIM13	P4HB
851	RPL3L	ASMT	CCDC87	NDUFV1	CFAP161	CHST12	SLC25A29	TMEM255A	ADAMTS12	C17orf75	ANXA3	RARRES1	PFN2	IRF3	GOLGA5
852	CD83	ATP10A	SENP8	SOX6	APOBEC3G	SYK	CDC14B	BEX3	BMPER	SMAD5	AC009163.5	MRPS27	ADAM22	ANXA6	RAB38
853	SLC17A7	CCDC163	PTGES	C3AR1	KIFC2	ZBTB8B	ZNF708	OGN	TSPYL4	GPR27	PGLYRP1	STON1	CRISPLD1	STXBP4	SYNJ1
854	RIMS1	SUMO4	AL365232.1	MERTK	MLEC	ACOXL	RGS4	LSAMP	ASRGL1	RCBTB1	TIMD4	FYB2	LIFR	GHRL	BCL2L1
855	XCR1	KCNH4	MAGEB3	FAM78B	CTSF	PTGR1	KIF21B	SVEP1	ASPG	PRKN	RNASEK	BTBD3	TBC1D4	SAA2	TRIB1
856	ARHGAP20	ANKRD30A	FP565260.3	MUL1	PTPN5	PTPRU	CNN2	ZNF454	SMIM31	SLC25A39	PM20D2	PPP1R2	LMF2	CSNK1A1L	UGT2B7
857	SYCE3	PLEKHB1	GLTPD2	IDH1	NGFR	USP41	CNR2	PGR	IGFN1	HS6ST1	CMC1	PKM	ARHGEF19	OAZ3	WEE1
858	JAKMIP3	ANGPTL6	ZNF256	SRRD	ADAMTSL3	SHF	HLA-C	SMAD9	TMEM51	GALR1	AC004076.1	QSOX2	INVS	LAMTOR4	ALAS1
859	CPQ	CLK1	NRIP3	CD3E	AARS2	SEMA3C	TMC6	AKT3	IQCA1	FAM156B	MEGF8	LAMB2	HTRA4	SNRPG	SMOC2
860	SORCS1	CFAP70	ZNF350	MARCKS	RSPRY1	FZD9	PYCR1	DNAH10	S100Z	ACP4	GAS1	RB1	PPP2CA	PSMC3IP	TFAP2A
861	TMCC2	RBMXL3	LHFPL1	GAS6	SLCO2A1	DAZ1	NAP1L4	P3H1	PRSS48	AC025283.2	MMP20	RPS29	SDF4	RPL27	KRT18
862	RASSF5	RHBDL2	SRD5A2	ETNK2	TRIOBP	GSTP1	DAPK1	PGGHG	LGI2	OR10H5	RPL23	STIP1	FPGS	LRRC74B	ARHGAP17
863	TSPAN7	MMACHC	SPTLC2	SIX2	IRGM	TMPRSS5	ZFHX2	SLC22A17	NIPSNAP2	VTI1B	CAMK2N1	DROSHA	SPATA20	PRELID3B	MLX
864	RSPH9	MAP3K21	BACE1	ZNF30	F2RL1	AP1M2	MAP1A	CWC25	GPT2	LINC00514	LAMP1	SF3A2	THAP3	DDIT4	LPCAT1
865	SEMA3D	TTC9B	GINS3	RBP7	ALKBH7	CRH	ZNF534	CCDC7	S100A1	LAS1L	SLC35A1	DUS4L	PCYOX1L	NABP2	GPSM1
866	TTC9B	MOK	EFCAB8	ZNF569	KTI12	SMIM29	PCDHGA6	FBL	MXI1	SIVA1	PLEKHH1	NTHL1	PLXDC2	MRPS15	MICALL1
867	FBXO47	NYX	PPP1R32	LPIN2	ITGA6	DAB2IP	DDB2	TRIM49C	TBCEL	TJP2	PIR	PSMD14	SPIDR	SLC5A6	UCP1
868	OTOGL	UTP3	ZNF614	RAPGEF4	AC010422.6	FBXL14	ZNF398	PDE2A	RCBTB1	SLC39A1	EGLN1	UBE2V2	MRPL23	C1QTNF9B	BIN2
869	PON1	NPAS4	B4GALNT1	PRR15L	LRRC75B	ENDOG	TRIM22	LRP3	SMARCD1	CSNK2A3	AGAP6	MESP1	FAAP20	CLDN7	RGPD1
870	DES	SIAH3	ZNF619	TTC19	CDK16	CRIP1	PHF1	CRTAP	KLC4	MED12	Z82206.1	KRT13	E2F8	ASAP1	NATD1
871	PRDM16	EDDM13	DCP1B	PIFO	MAFB	SAT2	NPIPB5	PRMT2	SLC35D1	VMO1	PDZK1	SHMT2	FAM83H	HERC3	SPTY2D1
872	HPCAL4	PRSS2	SNX21	SAMHD1	SSBP2	ABRACL	SLC6A14	DZIP1L	OR51B4	AKAP1	FKBP3	TFRC	BTBD10	UQCC1	RNF103-CHMP3
873	TTLL1	RHOXF1	MOB3C	ETV1	TBX6	LPAR1	HELZ2	ZYX	UBR7	CLPSL1	ACOT4	DCTD	VASP	CSNK2A2	RNF6
874	FMN2	GLRB	GLRB	NPIPA8	PELI1	MKX	TMSB4Y	KLF6	HLA-B	KDF1	TJP3	IRX4	ZNF440	CCDC32	ZNF280A
875	SGCG	CADM4	PNKD	STK11	PRSS41	NFKB2	CCND2	TOX3	DST	ZNF835	FO681492.1	MYO6	UBR7	MON1B	YY1AP1
876	CRX	DAZ1	TMC7	PRR16	ZNF423	GSG1	DACT1	SPAM1	SAT2	PTGFRN	MYH2	MMAB	PGBD1	NXNL2	DSTN
877	CCDC191	SPINK1	COL20A1	PRUNE2	NT5E	AMBN	KCNG3	PSD3	AKAP12	POLR2L	MKRN2OS	RABGGTA	CREG1	PLIN2	ADAM9
878	NTRK3	CALR3	MISP	PCMTD2	MTMR14	ELMO3	SPEG	TMSB15A	ADAMTS19	MUTYH	ABHD17C	TUBB4B	ZNF91	PTGDS	SND1
879	GBX2	CLEC6A	SCGB2B2	BTRC	TNFRSF1A	HSD17B2	FKBP4	MYL3	CTPS2	SNRPD2	CHTF8	PLEKHF2	ST13	AC003002.1	ZNF700
880	PRAMEF19	MAGEA3	FXN	PCYOX1	ERBB4	FANCG	ZNF687	CCDC192	APPL1	AC073585.1	POLR2I	GJC1	XPOT	UBE2H	GBF1
881	NTN1	S100Z	AC092017.2	DNAAF4	PRSS23	NHSL2	MRM1	CCHCR1	TPP1	GMPPA	PLEKHA1	ATRN	RAB11FIP5	TJP2	YWHAZ
882	CPEB1	ZNF200	ANPEP	RAD51	PTPRZ1	PTPRR	DSCAML1	LCN15	ANKRD16	CTAG2	PCSK6	SAMM50	NOP14	ALS2CL	RPN2
883	TPTE	CCDC146	ZNF547	TEX13C	MMP9	BNC2	GRPR	P2RX2	FANCA	DOCK6	RAPGEF2	CYB5R2	FBLN1	ANKS1A	FBRS
884	INPP4B	CRCP	SLC4A5	LHFPL4	MRPL18	6	MT1F	ENPP3	OSBPL3	ERAL1	DYNLL2	PTK7	PLS3	TMEM139	GALNT3
885	NMT2	RNF145	PPEF2	HTR5A	NMUR2	ANO5	HMGA1	CPA6	SH3BP4	ARHGAP22	UQCRHL	BRCC3	AVPI1	AC005041.1	CDC42BPG
886	GPR50	CDKL3	AC008764.4	C16orf95	FN3K	ITPKB	WDHD1	TENM4	SCGB1D2	PRDX2	TMEM52B	TAGLN2	CCDC47	C5AR1	BTBD7
887	ULK2	CISH	NPTXR	C9orf135	TCL1B	THRA	ADRA2C	NDUFA6	BTN3A1	MRPL36	CHCHD1	CYBRD1	SLC39A14	SCX	ST7
888	KDM4E	LGMN	LOXL2	TP53I13	CD3D	LRRC66	HCK	CFAP54	RAB3IP	ZNF350	CCDC116	CYFIP1	EPAS1	BGLAP	HDLBP
889	MEIKIN	C10orf95	EFNA4	MAEL	ELK3	COX6B1	PIK3CG	SHISA2	PRAMEF6	DEPTOR	OR52D1	11	CAST	RIT1	SYNRG
890	GLRA2	METTL22	PNPT1	CTSW	BFSP1	GFRA3	LOXL2	CHRM2	DLGAP1	KIF26A	ADGRL2	MYOF	AKT3	KCNN4	VAV3
891	TEX19	ITGAX	SOX12	FOXE1	P3H1	APOE	HACD1	ZNF713	FGFR4	ZNF547	XKR6	KMT5C	PUF60	TMEM38A	DDR2
892	PRPH2	RAD9B	TFDP3	ZFYVE9	HAS1	ASH2L	ZYX	BCAN	FRG1	MAGEB1	CYP26A1	SLC19A2	KANSL1	NDUFA4	RAB17
893	MOV10L1	DRAM1	C19orf73	THOC5	CATSPER3	TJP2	TPBG	TRPS1	C19orf81	TADA2B	SPINT2	PSMA3	ZNF655	COPS6	ARHGAP30
894	GABRP	BRWD3	EDA	FGFR1	GNMT	AL353588.1	RND2	TRIM64	TLE2	MRM2	CEP290	EVPL	UXS1	FZD5	REL
895	ZNF25	MASP2	DIABLO	KCNG3	ENTPD6	MYBPC2	CSMD1	TMEM185B	ZHX1	SAMD13	COX14	CWC25	KIF3C	LGALS9	IL20RB
896	KIF1A	MAGEA12	ZNF132	ZNF581	IFT172	PYY	CD9	PHF19	TCEA1	MRPL15	SLC4A11	NOMO3	MYL9	MYO7A	MPP7
897	SOX30	DNASE1L2	TBKBP1	SRXN1	CSTA	BACH2	FBXL13	TOP3A	BICD1	C2orf80	SLBP	PGAM5	PUS7L	CYB5R4	ANKHD1-EIF4EBP3
898	NANOGNB	ZNF285	CASR	SHE	S1PR3	ZYG11A	LPAR3	ZC3HAV1	ASPH	FNTB	TPRN	ABCD3	PLEKHO2	TMTC3	RUSC1
899	ST8SIA5	TTC16	HTR5A	VAMP1	PARD3	SLC16A2	PCDHGC3	CC2D2A	ACVR1B	MIIP	RAPGEF6	ESD	GSTM2	PFDN2	PDE4DIP
900	DNAL1	SYCP2L	CLDN11	APOL1	USP6	DNAJC22	SPRY2	GRM7	ANKRD34A	MTHFS	RPS29	ALKBH6	GAS8	KANK4	SLC22A16
901	GPC5	MUTYH	CASP8	DLAT	AGPAT3	KRTCAP3	TRIP6	TCEA2	WWC2	CA2	CUEDC2	WDR74	GXYLT1	TRMU	NT5E
902	F2	AL365232.1	C5orf46	MYT1L	KIFC1	ADCY1	SSTR2	NXPH2	ZFP36L2	MLXIP	HEATR5A	CCNK	EIF4B	NEDD8	SLC7A6
903	PGM5	ZNF101	CHRNB3	FUNDC1	PRKD1	AC135178.3	STMN3	ITPR1	COL27A1	PRKCA	TEX29	FAM136A	UBAP2L	MME	ZDHHC13
904	TENM4	MAGEA1	CCDC17	ECHDC2	SLC25A5	NUAK1	MYMX	RPRM	DOK4	ZGPAT	TEN1	CYB5R3	PAK2	CHCHD1	AKR1B1
905	RNF152	MED19	ACAP1	AKAP1	HAS2	GIGYF1	ARHGAP25	ZNF785	HOXA11	PLEKHB2	C1QTNF7	NUDT5	GBA	GAB2	SSR3
906	ATP13A5	MEX3B	VAV2	AC010422.6	GAS6	IPO4	PPL	KCNN2	GAD1	ITGB6	MEX3D	ADAT3	NBPF1	OR56A1	CD177
907	TGIF2LX	RABIF	ITLN1	EPHB2	SCN11A	TREX2	BAX	BCAR3	APCDD1	PFN1	FOXP3	EEF1B2	SYT17	SNRPD3	ERBB3
908	EFCC1	SPACA9	RBBP9	BRD3	ILK	ENPP3	SEPHS1	EEF1D	TLN1	RPP25L	AC092017.2	RHPN2	UBALD1	DSC1	GNG4
909	PARL	LAMTOR3	ABHD14B	KRTCAP3	PDE7B	FXYD3	DNAJB5	PLG	POU2AF1	KLHL14	TRIM45	BLMH	BIN2	CLVS1	CDK7
910	SH2D4B	NPTX2	SCPEP1	FAM162B	FXYD2	AL445989.1	FBXO36	SH3RF3	B3GNT6	FBXO36	WASHC5	DOCK8	STRA6	8	NRBF2
911	CPED1	MAGEA6	ULBP2	BSG	IL1RL1	NPM3	WDR81	FADD	DNALI1	FP565260.6	KCND3	SH3KBP1	RAB17	CRYBB2	AAK1
912	PDLIM3	AC092587.1	FAM124B	ZNF428	C16orf86	GRAMD1A	ZNF251	ZNF688	CPXM2	7	RASSF2	TGFBRAP1	VCP	PTRH2	MMP14
913	JAZF1	CACNA1D	ABRACL	RHOXF2B	C1orf226	DNAJC27	FBLIM1	MDK	CD200R1L	TIMM8A	ENTPD8	ANO6	DGCR6L	ADGRG1	ZNF816
914	CCDC25	NCKAP1L	CIB1	NF2	CHMP4B	VSIG10	ME1	MAGED4B	MPZ	GDPD5	AC005041.1	MRPS18A	RNF149	RPS21	PTP4A2
915	SYT10	GPHB5	APOC1	PPP1R3B	GAS7	PCSK9	PBX3	AC092835.1	ADAMTSL5	PSMB6	SNRPG	GIPC1	6	ITPKC	PIK3C2B
916	FBXL7	STAT3	PIN4	ATG10	RET	ATXN1	LRRTM1	SLCO2A1	TAF6L	KAZN	MTFP1	FTL	MOCS2	RCC1	CORO6
917	STX1B	AFTPH	TAS1R1	CD320	SPOCK1	RIBC1	MRPL45	CTNNA3	CENPV	COLGALT1	MS4A15	CCDC42	GGNBP2	ARHGAP10	INSIG1
918	ALDH8A1	CCDC172	KIT	ZNF48	TSPAN16	TEKT3	TMEM159	NOTCH2	CLCN2	LURAP1	MAD1L1	CTSL	SDHD	SLIRP	CMTR2
919	KCNH8	TMEM138	ARHGEF39	PLXNB2	TMEM129	GTF3C1	ADGRL2	ITGA8	BTK	CENPW	OR10A5	LSR	SULT1A1	MED12L	MTAP
920	RUNDC3B	CATSPER1	KCNQ4	PRSS21	AADACL3	TRANK1	COL9A1	ATP13A4	SLC15A5	MT1X	CAPN2	CLDN7	CAB39L	MIER1	ARHGEF3
921	RASAL3	HOXA3	ITGAM	LRRC49	TNNI1	ALKBH7	SP4	SLCO6A1	ZHX2	ITPA	EFNB2	DEPDC1	TMEM50B	CCDC142	NBPF12
922	ITGA9	KLK2	PIGBOS1	PRSS50	DEPTOR	EGLN3	CLIP3	SYT11	GAS6	SPESP1	C15orf61	TMPRSS11E	OTUD6B	TRAPPC1	FYCO1
923	RAD21L1	EID2B	FAM156B	PITX3	TRIM61	SULT1A1	ANKRD29	HLTF	MAGED4	KCNK9	NOX1	TKT	VPS4A	HIC2	PRRC1
924	LRP5	IMPDH1	FAM47E	PLEKHA8	ST6GALNAC1	ITGA6	MSH2	ZNF287	VEPH1	NUTM2D	RPL34	ANO7	ANKRD53	FBXO46	ZBTB17
925	DIRAS1	MS4A4E	PIK3AP1	MROH7	CR1L	AK8	RAB3A	TRANK1	ASTN1	C1S	NDUFB7	FAM3C	TBCE	TTC1	ZNF404
926	ZNF541	SYP	DGAT2	HPDL	NMNAT2	VAV2	RIPPLY3	ST6GALNAC4	ELL2	GAN	ARPC1B	CDC42EP1	ARHGAP42	WNT7B	RAB6A
927	CAMK4	HAS3	SSTR1	RPS2	ATP1B1	CDK5	RHOQ	RHOQ	DISC1	SLC25A11	NPTX1	ETFA	MAL2	C9orf24	ZNF165
928	PSEN2	MBD5	OAZ3	DYRK4	PHKA2	SPARC	ZNF747	SETBP1	ESAM	MISP	ALDH1A2	COA4	HNRNPK	SERPIND1	ZFP36L1
929	SOX1	CABYR	DYRK4	OCLN	FOXH1	SMAD7	MAGI2	ZNF764	SLK	AMPH	GPATCH4	RDH5	STAT1	COA3	EEF1AKMT3
930	ZIM2	MYPN	HOXA3	FKBP8	KHDC1L	PRRT2	NIPA1	TRIM49	TOB1	MRPL57	PNPO	TGFB1	DEPDC7	GLRX2	CSF2RA
931	ZNF669	SPINK5	SMIM19	HYAL1	TMC7	PROK2	PYCARD	SSPN	SGTB	ATP13A2	OTOF	NUDT22	TM2D2	ANAPC11	SEC16A
932	SLC17A8	HOXD8	PTCH2	MLANA	METTL7A	C2orf80	RFX5	SMIM10L1	HPGD	MRPL18	AFG1L	COL7A1	APPL2	SYNPO	USO1
933	TMEM108	MYOM2	CAVIN1	DHRS11	COL17A1	NDUFA4	FSCN1	TMEM200B	BEX5	CCT7	SLC5A6	TNFRSF10C	PLEKHF1	PPM1N	SERTAD2
934	DSCAM	GPRC6A	SOX2	AARD	MLNR	GEMIN8	PTK7	STARD3NL	TP53I11	KRT8	PCP4	B3GNTL1	OXGR1	PHPT1	MAGEB16
935	ZCCHC12	RAB5A	KCNAB2	VENTX	FUT2	KLF4	CHRNA3	CTSK	SENP8	MERTK	SF3B5	NUP88	NLN	TSPAN1	CDKN1C
936	HBM	FXYD2	ZFYVE19	SCN11A	HDAC7	SPRED1	ALOX5	PROSER3	SIX1	CASP9	DUSP9	NPC2	GLMP	IRAK2	ARL8B
937	NDNF	AKIP1	YIF1B	MPI	TM4SF5	SHB	ZNF572	TMEM119	DGKD	TRIM73	PRAG1	FSCN3	SEC24D	RPL23	SLC22A4
938	CEP85L	TMPRSS15	FKBP11	PRELID1	FANCG	CCDC96	RND3	FRMPD2	ATG4D	CDK5RAP2	ENTPD1	ZNF146	GATA2	CSTB	DLX3
939	BX276092.9	KNG1	TRIM74	SSTR1	CTSW	GAS1	NOMO1	CTXND1	ZNF48	GPR34	PDE1A	NUDT16	SPON2	ZBED6CL	RAB11FIP1
940	WFDC2	NXT2	ZNF416	ITLN1	RIBC1	KDR	ATP8B2	KCTD7	TCF19	SUSD2	TIMM10	POMGNT2	UBXN2B	C1orf146	IER3
941	OTUD6A	TMSB15A	NAT16	BTN1A1	AGPAT2	CD200R1L	FOXO3B	DSCAM	EBF4	SSX2B	TXNL4A	PAK4	SIRPA	SNRPD2	SEC24C
942	CLUL1	ING2	MS4A8	NCOA1	TNFSF15	APRT	TMPRSS11E	SEMA6B	HP	MAGEC1	TBCA	SMIM26	MREG	CENPB	GPA33
943	SNAPC2	ANKS1B	TRPM6	AC008676.3	IGFBP2	CLPSL1	MCF2L	CRACR2A	MS4A5	AC073082.1	LATS2	DDN	BIVM	PEX6	AAGAB
944	PTPRT	SSMEM1	BHLHE22	RGSL1	SVIL	OR52E6	GNG11	SHC2	PLCXD3	ALDOA	ANO2	RPS16	SRP68	VEGFD	ZC2HC1C
945	TGFB1I1	TRAPPC6B	BSPRY	ADCK5	HORMAD1	SSBP2	AKT3	ASB13	FLRT2	HSPA4L	MTX1	FBXO9	MAN2A1	WWTR1	P4HTM
946	SIAH1	AQP7	ZFR2	TCL1B	SLC25A16	SMIM23	DNAJC18	FZD7	LRFN3	MPV17L2	APOC1	MITF	RBFOX2	NBPF19	SAR1B
947	CCDC3	FMO2	OR2D3	TMCO4	SPATA25	CNTLN	DNAH8	GPRIN3	NPDC1	HIP1	OR2AG1	CHCHD1	ZKSCAN3	ISOC1	N4BP1
948	INSC	CABP1	ZNF749	EML6	JADE2	FNTB	RUFY1	ICAM2	PVR	PACSIN3	CCDC51	SLC25A22	TP53BP1	MRPS21	ENGASE
949	TMEM178B	ZNF273	JMJD7-PLA2G4B	MEI1	PRSS12	COX6C	RABGAP1L	PPIAL4C	KIF1C	WDR83	MYH10	EPPK1	SERPINB9	AP4S1	LEP
950	ZMYND12	SLC2A3	ACSL5	TMEM129	FGD2	AL136295.5	CDKN2AIPNL	FAM86B1	POFUT2	WASHC3	FOXN3	ACSL6	MARF1	PSMB7	ANKMY2
951	ZBBX	OAZ3	GIP	TATDN3	CALM3	TOMM7	HSPA12B	ITPKB	KCTD7	CD9	MYH1	SLC7A7	SYDE1	HYPK	SLC30A1
952	MAST3	SAP30	RNF165	NECTIN2	SRGAP2	APIP	VPS53	CDR2	PMEPA1	WTIP	PRADC1	NCOR2	SRSF8	SPOUT1	C1orf198
953	RBFOX3	CDC20B	SLC15A3	TMEM229B	EPHX1	TBC1D23	KCTD7	SLC26A2	RBP5	A4GNT	C1orf141	KSR1	ACTR1A	THUMPD2	BNIP3
954	TEX45	TMEM101	COQ7	FXYD4	CEBPE	LAMTOR2	CHIC1	PPM1K	DENND1B	ARMT1	ASB15	TNNT2	RSU1	NT5DC4	SOCS7
955	SMIM27	PPP2R3C	FAM178B	ZNF534	UNC13B	VCX	LDLRAP1	LRIG1	PGGHG	RAD51	JCAD	TOP3B	GSTCD	CLEC4G	SLC31A1
956	COMP	TBC1D23	VSTM2A	SIX1	ZFPM1	PTPN7	TRIM64B	GRAP2	KDM6B	KLRG2	RAB20	TMEM186	SACM1L	CNPPD1	ITFG1
957	TRIM7	PTAFR	DNAJC30	HPGD	CXorf49	IL17RD	RUNX1T1	SMIM3	ZNF219	SCNN1D	UQCRB	CNOT11	AMDHD2	SNRPF	SULT1B1
958	KATNAL1	TMEM159	BBS1	MED15	IFT122	CELSR3	TNFRSF10B	PRICKLE2	TMEM144	SLC25A19	MRM2	AL031847.1	SPIN3	VPS72	CATSPER2
959	SNCB	HJURP	SIX2	ZC3H12C	KCNK6	FUT2	PIAS3	SCCPDH	AC007325.2	POC1A	FAM71D	SHROOM2	HTATIP2	MZT2B	RAB2A
960	GNAO1	RNF19B	CEP164	FGF8	MS4A15	IFT140	USP32	KCNJ15	TRPV6	DDX39A	SHCBP1L	RPL29	PHF1	EXOC6B	HSD11B1L
961	BANK1	AZIN2	SPTB	STRADB	KCNIP3	VCX3A	SYPL2	MBOAT1	DGKG	GRHL3	PLEKHA2	EXOC7	C7orf50	PNP	EGFL7
962	PDE1A	UBE2G1	MS4A5	MYO1B	NKG7	CCDC172	BBC3	VWCE	GDF15	EIF4EBP1	CHRNG	ZSWIM8	FP565260.1	HBQ1	ACSS3
963	CXCL14	BARX2	AKIP1	TF	LDLRAP1	SLAIN1	PNMA8A	USP12	DGAT1	FGFR2	PTGR1	FEN1	GABRG3	DOCK4	OTUD3
964	ZNF214	APOF	SOX30	TRIM24	MUC1	SEMA4G	PLEKHG2	GMFB	NPHP3	HOXC9	ACSS2	KCNQ5	TMEM14A	MAGEA9B	ILVBL
965	PRPH	PHOX2A	C9orf64	SNX8	MTTP	REST	LPAR4	LRGUK	LIX1L	IZUMO2	S100A1	RITA1	PROM2	ADGRL3	RRBP1
966	NCKAP5	REM1	SIDT1	TMSB15B	MRPS23	ACOT8	MAST1	TKFC	HRAS	CXADR	PRR22	C4orf48	EFNA1	COMMD6	GYS1
967	INPP5J	CCL25	IQCK	LPGAT1	ZNF205	PARP3	RHBDL3	FAM171A2	PLXNA2	CDC20	RASGRF1	CCT3	LMBR1	FKBP1C	TANC1
968	SLC14A2	UBTD1	SPACA1	HLA-DQB1	GPAT2	KHDC1L	BEX3	SLC25A22	LAMA1	C3orf52	FMC1	ERMN	NEDD9	SNRPB	SMN2
969	LYPD6	EFNA4	CD9	RGCC	SSUH2	GLT1D1	RAPGEF5	VSTM4	SFRP5	SLC14A1	SPATA17	SEMA7A	MBLAC2	PFDN4	GOLGB1
970	DPYS	PRPF19	POC1A	ZFPM1	HPGD	FRAT1	GTF2I	ZEB1	PURG	SAPCD2	SLC23A3	MYL6B	TGOLN2	FBXO9	MXRA8
971	CNTRL	P4HA3	POLR3GL	HS6ST1	TDRD10	PROCA1	TUB	ARHGAP35	CEP112	DGUOK	ADAMTSL4	ZNF770	XPNPEP1	VAMP8	DDA1
972	WHRN	KCNB1	MAP3K5	C12orf56	PITX3	GJB4	HLA-F	CDC42BPB	TMEM150C	PSMC3IP	LHX4	FP565260.1	TAB1	LYSMD1	COMMD8
973	ZFP37	OSCP1	OCM	ABHD12B	DQX1	MAP1LC3C	MYH14	STEAP2	NRG1	MYB	IDH3G	SLC27A5	M6PR	HERPUD1	TCIRG1
974	AZIN2	FAM122C	ZSWIM5	PDP1	PCBP3	FOXH1	DTX2	NOL4	SLAMF7	ZSWIM5	ROMO1	LAMA5	LYRM9	MAD1L1	ANKDD1A
975	LACC1	CXorf58	PBX4	ZNF138	DNAJC5G	C12orf54	TOX3	NAP1L4	AP000812.3	DOLK	EIF3CL	PURA	DDX58	MAZ	CXXC5
976	B3GNT2	SYTL4	KIF26A	SYT2	RGS5	CCDC60	TOM1L1	CADPS	GTF2I	TNFSF9	GALNT12	FDFT1	ZNF714	UPK2	CCZ1
977	MED31	CD6	EIF4EBP3	NRBP2	EIF3CL	CARD19	CAVIN4	YWHAE	AGPAT2	GEMIN2	ABCB6	PPFIA1	SLC10A7	SLC8A3	NAT8L
978	PNRC1	EXD1	DNAJB13	FAM13C	NLRP9	HBB	SUSD2	POPDC2	CD3G	PYGO1	PEX16	TAF6	PEX7	RAB20	LY9
979	FBXO5	PTCH2	CYP4F22	NDUFA4L2	PNCK	IPMK	FGF13	FHL3	KANK1	USP22	PARD6A	GPS1	AADAC	ABCG2	STX12
980	SLC12A1	ZCWPW2	BLVRB	RP9	SAPCD2	NDUFA13	TMEM50B	RECK	VWA5A	ADAMTS8	CXCL5	SUMO3	ATP2C1	LRRD1	MARF1
981	HCN2	CXADR	CDKL1	NBPF12	OR10H5	PHKA1	MFSD3	DPYSL4	TMEM82	SMPDL3A	EPCAM	ATF1	PIGK	TMEM30B	LTF
982	GARNL3	RAB30	PLPP1	IRAK1BP1	MAST2	CD81	ZDHHC15	DOK1	MAGEF1	ATP6V1F	ANLN	TPM1	THOC6	RGL1	SDK2
983	DCLRE1B	GRN	SCUBE2	DENND2A	AZIN2	OGDHL	PPP1R3B	MPP3	XCL2	NUP62CL	CHRNA1	ZNF439	MAML1	PEA15	BOK
984	NKIRAS1	BTBD18	ADAMTS14	PEX5	VCY	GGT5	GSTM2	HELZ2	EMID1	SCGB2A1	DFFB	CAPN15	CFD	UBE2K	TULP1
985	CT45A1	DPCD	CASP7	CTSB	PKD2L1	NETO2	CLK2	GRM8	SLC25A43	SELENOW	ATP9A	SRD5A1	FNDC3B	SCLY	OR52E5
986	PCYT1B	ZNF614	ZNF334	HSH2D	LRRC32	MRPS23	ETNK2	SCUBE1	EIF4EBP2	ZSCAN21	7	ZNF496	TMEM256	SLC35A4	AC001226.2
987	TDRD6	POTEF	TAT	ALKBH7	FRAS1	NPIPA8	PGAM1	KMO	CACNA2D2	SLC30A4	SH3BGRL2	CTPS1	KIFC1	HBZ	ARHGEF26
988	CCDC73	CCDC39	JPH1	VRK2	SNRNP70	SLC9A4	KLKB1	SLC12A1	OR51Q1	ATG4D	CYP2S1	GM2A	SNX1	SLC1A3	BSDC1
989	MSL2	SPDYC	CYP2S1	MAG	RPUSD3	EPHA1	ZNF579	DSE	AMER1	DNPH1	CAV3	KLHL21	TULP1	C12orf29	COQ10B
990	LGALS1	NUDT13	MYLK2	RSPH10B2	GTF2I	TMPRSS4	VSIG10	ARSI	CHD9	TMEM41A	DEGS1	DENND2D	CLDN23	KLRC1	NOMO2
991	JAM2	LIPT1	DHH	ZNF486	EIF4EBP1	CDHR2	IFITM3	MLXIP	CFAP221	SFI1	RPS8	AC008770.1	DOCK5	PIK3R3	C2orf88
992	IQCA1	ZNF766	IGFBP5	PATE2	KCNAB3	IFT43	MYEF2	BCL7C	LRRC3	INSR	NEUROG3	CYP2B6	GOT2	RAB31	FTH1
993	FBXO27	OTUD6A	TMEM185A	SHPK	PRRX2	SLCO1B3	ARL17A	SLC12A7	EEPD1	KRBA2	MS4A1	ATPAF2	TFEB	HS3ST3B1	CTHRC1
994	SLC37A2	IFNLR1	PRR13	ZDHHC11B	RUNX1T1	MTFP1	CDCP1	TTBK1	PVRIG	HTR5A	CHD1L	LYRM4	CERS5	RABL3	TMEM236
995	CKM	CHRD	IFNLR1	CPXM2	KANK3	LGI1	ZNF608	MFAP4	GJB4	TIPRL	TMC5	C1orf35	FKBP9	SEMA6A	FAM120AOS
996	CPNE4	RTL5	SYNC	ZNF23	THRA	BST1	LRRC20	ELK3	NPSR1	MRPL10	RPS21	MEA1	PPM1F	AC073082.1	BCORL1
997	UTS2	PCDHGA11	TPH1	MARVELD2	STXBP5L	TUBB2A	SLCO5A1	SHF	CLEC12B	AC135178.3	RPL27	RPS19	HNRNPH1	MTHFS	SERPINB8
998	ABCB9	DPYSL4	CTBS	SIL1	HOXA11	ZNF81	DBN1	STAR	PLPP3	FASTKD1	HBD	MARVELD2	WEE1	MAGEA9	CYBA
999	SLC30A4	NLRC4	GCGR	SPINK5	GPX1	SHPK	NFAM1	KIF15	HOXA3	MTX1	GABRG1	STK25	TSR1	MDH2	PLIN2
1000	ARL4D	ZNF229	MEPE	TRIM75P	NDFIP1	LGI2	HOXB2	KHDRBS2	DAZ1	ARPC4	WNT6	MTA2	UPRT	GLIS1	SLC12A4
1001	FAM228A	ABCG4	ZFP41	SVIL	CLN6	DOC2A	MRAS	CADM3	VEGFA	FCER2	GJA1	AP4S1	SCFD1	ITPA	RTN3
1002	SLC39A12	GCK	TTLL13P	KRBOX1	S100A14	AADACL3	MEI4	TYROBP	PPP1R1C	RAB42	TOMM7	KALRN	HAUS3	GAR1	AC011448.1
1003	NAALADL2	DNAAF3	CNGA1	OTOA	IQCJ-SCHIP1	ELAVL2	ZIK1	ITPR2	SNRPN	CNNM3	NPM3	PCBD1	UNC45A	COL7A1	PIK3C2A
1004	MYOCD	CCDC110	EGFLAM	ZNF766	EBF4	PPIAL4A	ARHGEF18	3	ASPRV1	ENDOV	GLRA3	CYC1	AP001931.1	TFCP2	MAML2
1005	BRSK1	RASGRP4	ZNF566	ZNF324	ZDHHC9	AARS2	HLTF	BEX5	KCNK12	SNRNP25	SLC36A2	EML3	DOHH	RNF223	RNF185
1006	EGR2	ABRAXAS1	OR3A2	STOX2	ST8SIA5	CRACR2B	RASIP1	PLEK	NPIPB13	CDCA3	CLUH	ZNF692	STARD3NL	TMPRSS11F	STK10
1007	RGS2	HOXA1	SMOX	POLR3C	SLC45A3	CHST1	SLC16A10	FKBP9	MAP3K1	MRPS17	LRIG3	RPS25	STXBP3	CTNNAL1	HSD17B4
1008	ASXL3	AC010980.1	GUCY2C	NOG	PITPNC1	SYN2	KCNJ12	HOXC11	HBZ	MRPL51	TMEM141	MED12L	HTATSF1	TECPR1	ARNT2
1009	SCN7A	GPR143	BARX2	SLC47A2	FNTA	RNF151	ACSS3	PTPRQ	SLC7A7	PCYT2	SATB1	COX7C	FANCE	HIVEP1	APOBR
1010	B3GNT4	C11orf16	PLA2G6	PAIP1	PBX3	AC091959.1	BBS9	HSD17B14	MFHAS1	NDUFS5	PLAC1	CIC	LMO7	TBX1	AZIN1
1011	FGD5	AC025283.2	SORBS1	AC022400.5	FP565260.4	OLAH	CELSR3	PRR23A	STRADB	JAG2	ERH	PPP1R13L	ZNF354B	DPP3	PRRG4
1012	TMEM92	PURB	ICOSLG	RNF135	TSR3	TMEM258	TECPR2	PDE6G	UBASH3B	MAP4	RPS13	WBP1L	IKBIP	SLC41A3	LTN1
1013	SLC6A11	RXFP1	NPIPB6	ATP8B2	NADK	ACYP2	FOXA3	TBC1D19	SLC22A23	NIPAL1	ARNTL2	ENOX2	SLC19A1	TEAD1	HM13
1014	NBEA	TM4SF1	PCGF5	POC1A	BDNF	ERICH5	POMZP3	LRRN1	EPM2A	PLCD1	AC008770.1	UBE2G2	LDHA	F3	EIF4G2
1015	SCN5A	MKKS	YIPF4	PPP1R9A	GET4	PTBP2	RHNO1	COX7A1	LRMDA	GDPGP1	PINLYP	TEKT5	SFXN1	TUFT1	DTX2
1016	SOX5	IQCK	ZIC5	KANK3	MTCH1	PLBD1	TSHZ3	ATP6V1E2	MEI4	LGALS12	ACSM1	GATD1	VPS53	RPS14	MLANA
1017	LMO3	SMIM24	TIMM10	SEPHS2	FOXD3	CYP20A1	CELSR2	LRP11	GPR34	UBE2C	RPS4Y1	RPP40	SMARCAL1	ZNF781	SMIM30
1018	RSPH10B	TGFBR3L	HIGD2B	PHYKPL	LRRC4B	TMEM63A	WNT8A	SARM1	FBLN2	CYP1B1	TGFBI	CDC45	ERI2	GNPDA2	DAG1
1019	IGFALS	CRYBG3	RASGEF1C	CHCHD4	SOWAHB	MAP6	ITM2B	FAHD2B	CERK	SLC4A8	PAOX	SHTN1	PPIP5K2	EDIL3	PROB1
1020	DAZL	ZNF688	PARS2	ENHO	ZFP30	REM1	PAX3	BEND5	TAPT1	SATB2	RWDD1	GATA2	TRIM5	RNF103	FIP1L1
1021	KIAA1210	VASH1	GPRC6A	TIAF1	MAPKAP1	NT5M	AGBL4	TSPAN18	REPS2	SIMC1	MAGEC1	PHKA1	MAFF	ZNF331	TFAP2E
1022	ZNF736	TMEM255B	MYH7B	DNASE1L2	DHRS13	OPN1SW	SLC45A3	EPX	HCRTR1	LARP1	FAM162A	ITGAE	TMEM214	ATP2C2	RASAL2
1023	INTS6L	BBIP1	HHIPL2	TRIM16	LRCH4	SLC38A5	3	RHOB	PLXNC1	ENTPD4	DLAT	PCDH17	EPO	KHDC1	EDEM3
1024	TDRD9	CFAP58	MRPL2	ABCA3	SPARCL1	COX7A2	MAGED4	TFPI	RBMS1	NGEF	MTHFD2L	CCDC88B	ZNF451	CCR3	ZNF672
1025	CNTNAP4	TAF12	PIGM	MT1F	FBXL14	PHPT1	NPTXR	ARPIN	RIN2	HSPB3	NIFK	SH3GL1	PTPN1	PABPC3	TFPI2
1026	SLC5A1	CCDC88A	KLK4	GOSR1	NDUFAB1	TCF23	KCNK12	DYNLT3	NR2E3	ATPAF2	BSPRY	TMEM245	IFNGR1	RPS11	RAB32
1027	ITIH2	FIGLA	ASTN2	RNF115	ATP6V0A2	IQSEC2	BRD2	CACNA2D1	TMBIM1	HINT2	TIMM13	DHCR7	HMGN3	KALRN	PHYH
1028	OSBPL10	SLC4A1	Z82206.1	ASIC2	CD163	MAP3K15	PGM2L1	F8A1	RASSF8	PARM1	SLC13A5	TRPV3	VAV3	MRPL14	SERINC1
1029	NMNAT3	MS4A3	FDXR	SERPINB5	ZSCAN10	CASK	HNRNPH1	MYO16	GALNT4	MAGEB6	AC073082.1	RPL39	EPS15	ANKRD13D	ID3
1030	PTGFR	TRIM7	OVOL2	ZNF696	DPPA2	FOXP3	PLEK	NR3C1	UNC13B	FMC1	ACADL	EIF2AK1	RIPOR1	FBXO30	ZC3HAV1L
1031	AC136612.1	NR1D2	CSNK2A3	SOD2	GPD2	FXN	AIG1	P4HA1	ADO	OSR2	ADAM20	NCLN	MAP4K2	RBFA	ITPRIP
1032	SELENOM	OOEP	EPHX1	SLC10A4	MPND	SOBP	HMGN2	TFEC	DNAJC25	BRMS1	BOLA2B	USP3	DMD	PNPLA7	PIK3CB
1033	CCDC39	KLK1	UQCC2	REST	DSCAML1	FGF13	RRAGD	SLC25A15	COL1A1	PLCE1	NANP	PPIF	MGAT1	CARMIL2	SELENOF
1034	NDRG4	OOSP2	ZIM2	XK	GALNT18	PEMT	INTS3	ITPRIPL2	ZNF69	KLK6	DGKK	IFRD2	TDP1	ACTC1	EMC2
1035	SEC14L5	ZFP3	ANKK1	CDC42BPA	TEKT3	C13orf42	PRR23A	PLAU	CDRT15	VAV2	WNT9A	ABHD14A	AL360181.3	PSMC6	MAPRE3
1036	TIPARP	MT-ND3	SLFNL1	CCNA2	PNPO	NLRP12	SFRP5	TMOD2	ANO4	FGF12	UBL3	MAN2B2	NOMO3	FAH	ZNF117
1037	PCLO	CFAP52	ODF3L2	ITPK1	SPEF2	PARD6A	GALNT3	ARAP3	GRIN1	MMP24	CLDN7	NDUFS3	TRIO	C6orf62	FBXO11
1038	NOL4	SERPINF1	DERA	ARRDC4	ZIC5	ZNF333	TIMP4	PVR	ISL1	C2orf68	BGLAP	EFTUD2	HTR2B	PRRT2	AVPI1
1039	ACBD7	ST6GALNAC6	PLSCR4	AC025283.2	SLC35F6	SFTPB	GABRA5	ZNF488	XXYLT1	HOXB7	AC120114.4	RBM15B	TOR1AIP1	ANO1	CD59
1040	SYT11	WDR92	SPOCK1	CCNB1IP1	GBX2	ATP10A	LMBR1	MEGF10	C16orf86	EIF2B4	LSMEM2	PRDM4	ZNF707	POP5	TBPL1
1041	CCNO	SLC35B1	CHCHD5	CHST8	OTUD1	GAGE10	FSBP	ABCC12	NIPSNAP1	TIAF1	SNRNP25	SSBP1	MFSD3	RPS19	LIN28B
1042	DIO3	DNAH12	MRPS33	SLC25A4	FUOM	IFITM2	CNN1	L1CAM	CRYGB	TMEM51	CRYBG2	TPRA1	RBBP7	AC040162.1	SHANK1
1043	CNPY4	AC003002.1	CABP1	CHD5	UBE2S	AGL	NPIPB12	ZNF428	LRIT3	PET100	MT-ND4	EDC3	DOCK8	RPS29	CPZ
1044	PSD3	DDX3Y	LINC00672	FNDC4	C1orf53	HCAR2	PPP1R26	R3HCC1	LRRC74B	MRPL4	MRPL34	OPA3	CCDC22	AC104581.2	TRIM58
1045	HTR3C	LIAS	SEMA4A	SLC12A3	ZNF696	COX7B	CROCC	RAC3	MALL	NECTIN2	SNRPF	HSP90AB1	MARVELD1	ATP6V1B2	ALDH1A3
1046	ADAMTSL3	CFLAR	EGLN2	FOXR2	CLEC6A	PIMREG	PARD6G	DENND2C	APOBEC3D	TRPM6	MOB3B	VPS16	BOC	CALCOCO1	RAB3D
1047	P2RX3	FBXL2	PI4KB	CALR3	ZNRF3	TAGAP	FLT1	CALCR	ECT2L	PSMB4	SFXN4	AHSA1	MAGI1	THAP2	TMEM50B
1048	JAKMIP1	IL22RA1	NLRC4	SCRT1	PRRT3	ZBTB8OS	MAGED4B	POLD4	PHRF1	NUBP1	MRPL24	SETD9	MAML3	NDUFS3	ZFP1
1049	RAB3A	STK32B	MYH8	MMP24	RAP1A	ACVR1C	CACNB1	PSMB3	JADE2	MIEN1	POLR2K	TMEM52	SH3BP5	RDH11	DYNLT3
1050	EPHX4	DPEP3	TMEM92	DHRS3	STAC2	HOMER2	NLGN1	EPHA2	SEMA6D	MAPK13	HBB	ACOXL	C1orf210	PIGR	EPS15
1051	VAMP1	EDN1	C2orf68	RNF150	AGA	RCSD1	CBS	GAREM2	BACE1	RBM45	SLC22A1	CEBPG	HIBADH	PRLR	SGTA
1052	SPAG6	MUC12	PNMA1	KIFC1	SRRM4	NDST3	RASSF9	FOXH1	GOLGA6L9	AQP7	DCDC2B	GOT1	INTS5	ZNF726	IFT20
1053	GALNT5	RPL22L1	MKS1	TUBA3D	PTPN7	MUC5B	PSORS1C2	BRD2	SCN7A	ATP8B1	COPS9	ZNRF3	NUDT19	COA6	MON2
1054	MAP2	C2orf49	CREB3	FBXL14	OR2M3	NFAM1	MAP2K6	ADAM29	PIFO	ALG1L	LYRM7	FHL3	GLDC	C19orf44	MICAL1
1055	ZNF530	TPRG1	ALG1L	RPL21	SLX1B	RSPH1	G6PC3	SLC22A24	FIGNL2	GFER	RNF182	RPL18A	ARHGDIB	HACL1	SEL1L3
1056	OR1N1	TTF1	SEC61A2	PIGBOS1	SULT1A3	IRF2	ULBP1	TIE1	GREB1	TEAD4	INPP5A	SPHK2	EPS15L1	TST	RAB3IL1
1057	TMEM255B	LFNG	CFAP73	SPINK2	HYAL4	APLF	ZNF22	VWA3B	TUBB2A	ZNF671	TPH1	LRRC14	1	CCDC160	SNX13
1058	TUNAR	CDKL4	JMJD4	R3HDML	RGS10	DMAC1	RASGEF1B	RNF213	CCDC87	ATG14	ZIC5	PIEZO1	GMFB	NDUFS5	ATP6V1C2
1059	1	SMIM19	ZNF839	SMIM10L2A	AC048338.2	PGBD5	PPP1R16B	OBSCN	OTUD6A	ALAS1	PLA2G12A	ADARB1	KANK4	ROGDI	PACSIN2
1060	CYP4B1	FUT4	ZNF599	CPLX1	NCOA7	P2RX5-TAX1BP3	ARG1	CHRNE	ABHD17A	EPB41L5	IL21R	UCHL5	GALNT3	MAGOH	TMEM39A
1061	CXorf58	MALSU1	ZNF696	RNPEP	CX3CR1	SLC25A5	ALG1L	TPBG	TFEC	PPP1R7	HES4	PTGES3	EIF2D	CXCR6	ALG11
1062	CELSR1	AKR1D1	TTC23	GUSB	CLTB	MTMR11	PIAS2	MAPK8IP1	TVP23A	MAX	MAZ	APOE	PRDX6	ATP6V0E1	COMT
1063	RPGRIP1	TPRX1	KLHL18	OSBP2	TMEM164	CORO1A	WNT5B	NFKBID	VWA5B2	EXTL1	SPATA31D1	VPS36	DCX	REXO2	KDM7A
1064	TMEM232	ELOF1	CHST15	FAM153B	EIF2B5	CDK20	CYP2S1	AMOTL1	A1CF	IFT140	MOGAT1	SEC31B	CEP83	NDUFAF2	MCRIP1
1065	TAS1R1	CD300E	ANG	LRRC47	GDPD1	GCNT2	DDX24	IL6ST	SERPINA5	THG1L	VSTM5	EIF6	PEX10	XPA	CASTOR2
1066	KIAA0825	PKD2L2	COL8A1	MTFR1	CD101	HBZ	LPAR1	ATRNL1	RBMS2	TLE3	C4orf45	TUSC1	CTHRC1	FUZ	TMF1
1067	KIAA1191	LIN7A	LIPT1	ZNF57	PLEKHH1	NMNAT2	OLAH	10	TMPRSS11B	LY75	VDAC3	POC1B	B4GALT4	ALAS1	CARD14
1068	HAP1	GAREM2	NPPC	SNX7	NDUFAF3	COX5B	CACNA1A	TRIM43B	POLR2F	AC004922.1	MFSD2B	PHLDB1	USP46	CRYBA2	SMN1
1069	RSPH10B2	CYP27B1	TYROBP	RASGEF1B	AP1M2	UCP3	WDR54	APOBEC3C	DBNDD1	KLHL35	NDUFA8	PNP	AIMP2	SCN2B	NFAT5
1070	ZMAT5	ZP2	MMACHC	SV2C	LAMC2	ZNF335	PCED1B	PNMA8A	NAPRT	ELF4	B3GAT2	ACADM	URB2	RPLP2	MAGI1
1071	NEURL1B	TRMT112	TBX19	EPPK1	MAP3K3	MPC2	IGDCC3	SLC12A2	SPATS2	ASIC3	NOP2	BCL7A	BTBD8	COX7B	CD200
1072	GNGT2	PXMP4	MT-ND3	CCDC85B	STX16-NPEPL1	TMEM121B	TRIM14	ANOS1	LMCD1	SMIM19	ERMN	SETD7	HSD11B1L	AGAP3	NCR3LG1
1073	STUM	PAQR5	PAX9	ANKRD18B	SPRED1	BHLHB9	MAPK12	BST1	F2R	SOAT1	ANAPC11	PCIF1	AMOTL1	SERF1B	SPTLC3
1074	PAG1	URGCP	CFAP47	ZNF90	PSME2	AC090004.1	NXN	CNN2	RND2	CHRNB3	CD52	TPI1	COL4A1	VIP	SPATA6L
1075	CACNG8	PRX	NPHP1	DLK2	NDST2	MRPL18	CYBA	ACSM6	LENG1	LAMTOR4	MVK	TYSND1	MDFIC	CASS4	YIPF2
1076	SLC7A6OS	CCDC181	TULP2	DSCAML1	ARL5C	GPC3	CDKL5	ZFC3H1	EPHA1	CRELD1	THOC7	HPS1	HMG20A	PEBP1	SPHK1
1077	MRO	F8A3	SNTA1	PTCD1	FMO5	SLX1B	PTPRC	TRIM49B	CIB2	ZNF705D	AC106886.5	KLF15	MAMSTR	KCNA4	SLC1A4
1078	SERTAD1	PTPN9	SYNGR2	AC134669.1	NBR1	SMCO4	TSGA10IP	GSTO1	PTK6	CNNM4	FNBP1L	C12orf29	KLF13	TRAPPC2L	LRRC1
1079	LRRC49	TMEM209	DNAJC19	GXYLT1	SLCO1C1	KBTBD3	VSIG10L	SERP2	PRODH	PCBP1	TAC4	NSD3	PAQR8	MRPL49	PYROXD1
1080	STK31	GEMIN6	NECAB2	DDHD1	TCF19	MILR1	AC092835.1	PELI2	CDH6	GAS7	EPX	HLA-DRB1	PRIM2	CEACAM19	ACTR6
1081	DNAJB1	HDAC8	HVCN1	PPP1R14B	FCGRT	LIPE	ACACA	ITK	PANK1	DFFB	JAGN1	VAV1	SMTN	KAT2B	RABGAP1L
1082	GRIN2A	C16orf72	PAFAH2	TADA1	ZNF181	MDFI	UQCRC2	OPRM1	ERICH3	HEMK1	CISD1	RABL6	TVP23B	KIF14	EIF2A
1083	ADCY7	TMSB15B	ST18	NPPC	ARRDC2	TRIM22	CDK2AP1	ITGB1	PTPRJ	TCTA	PRR5-ARHGAP8	PYROXD1	PRCC	DOK1	TGFBR3
1084	PPEF2	TEX11	GAGE2A	CPPED1	MYRF	JARID2	DNAJA3	PAG1	RTN4	NDUFAF8	LYPD6B	FLOT2	PI4K2B	SLC19A2	FER1L5
1085	ERG	PKD1L3	ARRDC4	LRIG3	DST	20	ZNF385D	LRAT	TMEM125	XKR9	MYBPHL	PTPN6	TTC3	KRT7	PDK3
1086	TRPC4	FAM153B	XYLT2	SPTBN1	ARHGAP22	GNA14	CD69	FCGRT	OR1I1	ZFPL1	LAT	CAMK2G	TDRP	DGUOK	PCSK7
1087	CDON	PPARGC1B	INTS6L	APOO	ATG3	MPZL2	BAZ2B	TTN	DGCR6	ZHX1-C8orf76	HPGD	ADGRE2	CHMP1A	KRT16	ACACA
1088	ZIK1	MT-ND2	MAP3K14	MYO5A	C13orf42	COX8A	CBX2	ZNF442	CORO2A	HARS2	ECE2	HADH	PCOLCE2	ATP7B	ATXN2L
1089	ARGFX	SLU7	SCML2	TRIM44	RTP1	COL26A1	RASAL1	SLC44A1	LACTB	TRIM2	MYH4	PBRM1	WNT1	SPSB1	IDH2
1090	IGSF11	GCNT3	BSG	ST6GALNAC5	AC007325.2	TMEM81	ABHD17B	PARP14	PIGX	NDUFB11	RPL35A	KPNB1	ZDHHC24	ADGRF5	AP5B1
1091	TNFSF13	POTEH	C7orf57	HMGB1	RSPO3	AC100868.1	RPS3A	WNT11	ZNF181	EXOSC8	SLC8B1	GPRIN1	NR6A1	TNFAIP8L2	PLPP3
1092	PPARGC1A	EIF4EBP3	HEY2	HOXA3	LPCAT4	ACKR3	ZNF135	FLII	C3orf80	GALE	CST6	KATNA1	ZC3H7A	TOB1	SSR1
1093	SPDYC	MPP4	POLR3C	APOC1	PLOD2	HCN4	METTL9	EXTL1	PDHB	SLC22A1	WFDC6	ZNRF1	NUDCD3	MEA1	IFNGR1
1094	ETV3L	ZNF365	IL9R	FBXW4	ECHDC2	PRDX3	ITGB2	TSPAN17	SLC2A10	DUSP23	RBFA	UQCRC1	ZNF492	LYRM4	ZFHX3
1095	PRKD1	KLF4	PRR16	GSG1L	PTPN9	RPL39	ZNF181	SP5	PANK3	MRPL34	YDJC	NRDE2	LGALS9	THSD1	PRSS27
1096	ZNF555	OXCT1	FAM234A	KY	SH2B3	PIPOX	CBSL	CD69	TIMM22	COQ6	ABHD14A	IGDCC3	GBE1	COX7A2	FLNC
1097	FAM161B	KLF11	PHACTR1	GIMAP7	CD9	RASD1	TMX4	CDKN2B	EDA	C6orf62	TMPRSS4	EGFR	FMN1	F5	ANXA5
1098	LRRC4B	GNG7	CHMP6	CRELD1	DOCK3	SLIRP	PRKG2	TRIM47	LPGAT1	AGMAT	PTRH2	AP1S1	CLCC1	3	SLC17A9
1099	UMODL1	ZNF382	SHBG	RGPD5	MSANTD2	AIRE	DENND3	BRSK2	MAGED4B	MTFMT	NLGN4X	TSEN54	TPD52	ZNF709	CHST3
1100	CUL5	POU5F1B	MORC1	PPP1R16B	ACP7	STOM	TMEM200B	CREB5	RTL1	RGPD5	RPL19	RAB11FIP1	FARP2	CAPZA1	DNAJC10
1101	VEGFC	RAB43	CTXN1	SHANK3	BCL9	GOLIM4	CPEB1	CHKA	HMGN3	ANXA2	PCBD2	PIGT	PSPC1	MGST1	GJA3
1102	GLB1L	B4GALNT1	HPCA	TBC1D13	RBFOX1	PPM1K	RAC3	ZNF618	NEK3	FUNDC2	TRMT2B	ACOT4	MSI2	CPAMD8	ISG20
1103	ADCY2	C2orf74	CDNF	OTUD1	TRNP1	GRID2	TRIM65	NRARP	HIPK2	DMAP1	OST4	TAF1B	METTL3	MYCT1	USP50
1104	GOLM1	PIP5K1B	GRIN2C	SNAPC3	KCNS3	IAPP	PARP15	CPNE8	H6PD	PNPT1	NR2F1	MTFP1	SPIN2B	CD52	ADCY7
1105	SERTAD3	SPATA21	TMEM63C	GADD45GIP1	AL451007.3	AFF3	ZNF32	C18orf63	TRPM2	UQCRQ	RER1	SCX	ANKRD36	VAV1	RAPGEF1
1106	STAP2	CSNK2A3	NRK	GGTLC1	FAAH2	MYO1F	ZNF613	CD300E	SUCLG1	ADGRD1	DRICH1	NDUFA6	ASPH	CDR2L	HS3ST3B1
1107	KCND2	CDC25B	SLC7A14	DNAJC15	PARVB	CA9	KHDRBS2	TMPRSS11F	WSB2	GSTO1	TPCN2	TRMT6	GCOM1	HNRNPUL2	OSBP
1108	HOXC10	ZNF566	GTF2IRD1	AC136616.1	DNAJC25	MFSD2B	TC2N	IAPP	GDI1	NEFL	SPOUT1	NDUFAF2	KIAA1328	BCCIP	TBC1D17
1109	DUSP19	MBLAC1	SULT1C4	ELF3	COL19A1	RPA4	FOXJ1	GALNT12	METTL9	GPR37L1	RPS24	RPA1	CRACR2A	XG	ANKRD46
1110	KCNH7	ARHGEF6	RSPH9	ZIC5	GALK2	KIRREL2	C11orf45	TMEM220	FRY	MFN2	RGMA	FAM50A	EVI2A	FAU	GMPPB
1111	CKMT2	SHF	ESR1	PARM1	SHISA9	RPGRIP1L	SCARA5	GALNT1	ZNF564	NELL2	KAAG1	USP39	F8A1	ANKRD10	GNAI1
1112	LRRN4	YIPF4	NSUN7	FMR1NB	SPRED2	NDUFS5	ANKLE1	COL9A2	ALOX5	SFTPD	MCRIP2	ZFP36L1	CORO6	SLPI	CGREF1
1113	ZNF140	CENPA	EPPK1	HDGFL3	2	MYL6B	TNFRSF10A	RIMS3	ARHGEF40	GNPDA1	TMEM37	MORC4	CLIC4	GSKIP	KCNIP3
1114	GABRA2	MPP3	DCDC1	GJA1	FRZB	PRAG1	PCCA	TIGD1	RRAS2	MB	NFE2L1	EI24	PDIA5	HOXC12	MILR1
1115	FBP2	EGLN2	DNAJC15	PLEKHG4	MEP1B	TMEM31	NAAA	GAD1	FOXJ2	ARMCX4	PHKA1	RPL37A	NCAPG	COA4	PLEC
1116	NFIX	FOXD2	SLC1A7	KLHL14	MXD3	IRF2BPL	F12	ALDH16A1	F8	TSPAN1	CALD1	PEX16	GXYLT2	RPL37A	FTL
1117	ZNF831	KLHL15	RBMY1F	MRPS18A	GAGE12H	JAG1	PDLIM1	KIAA1586	IGSF22	DNAJC6	ZFYVE28	MFSD5	ADAMTS6	SLC38A6	LAMA2
1118	CLIP3	HELB	TTC26	SLC27A4	CBX7	ERMN	DNAJA4	CYBA	TMEM107	NR1H3	POLR2L	RRP36	CLINT1	TMC5	BCL2L2-PABPN1
1119	ERC2	TTC9C	PRKCQ	SRGAP2C	CARD11	RASAL1	SULT4A1	ARSK	NECTIN2	ZNF41	GREB1L	ATP10B	BMS1	RPL31	DVL3
1120	EID3	SMIM27	ZNF540	MYBPC2	FAM122C	GPR108	CRYAB	TRIM51	SLC22A18	CCL28	GK5	VPS72	SLC22A3	TMPRSS13	CWC25
1121	TMEM130	DGKH	SCRG1	RNF145	SLC25A38	FXYD2	PDGFC	KCTD6	PRCD	C1orf131	LRRN3	NET1	RAB8B	SLC16A13	DDX6
1122	SYT2	PIGZ	FUCA1	TOR4A	KDM4C	AIFM2	HRK	APOL3	EXOC3L1	ATP6AP2	ACSF3	RHOC	SLC37A1	PAGE2	ATF4
1123	NRF1	OXSM	COL17A1	PSAP	PGD	TMEM147	AXL	RPS26	MAPK8IP3	UMPS	RPL37A	PLAC8	GSS	FAM136A	TMED7
1124	RYR2	NOG	A4GALT	VAPB	DDHD1	ITM2C	ZNF84	CFAP221	NEIL1	ETFB	TUBA8	PRKDC	ASCC3	ATP6V1F	FGFRL1
1125	MAD2L1BP	MS4A5	CHRD	SMIM19	NCEH1	KAAG1	SEMA6A	OMD	GPR75	NEK6	HMCN2	PEX6	CLDND1	KRT5	MAP4K2
1126	PGPEP1L	SPICE1	CISH	PPP2R5B	SLC35E4	CST2	APOBEC3B	MS4A2	RYK	QDPR	LRRC75A	NUP93	FOSB	COX5A	KCNQ1
1127	EFCAB12	MED7	CENPS	MAP3K6	ANKRD1	CUX2	RNF150	RAVER1	2	RPL36AL	GPR27	SNRPE	IPPK	C6orf226	SYNE2
1128	STPG4	ARL14EP	CX3CR1	ZIC1	KRBA2	ZSWIM7	ADCY1	DHRS4L2	SNX33	CDX2	ADAMTS2	RALY	PLCD4	RNF212B	C2orf66
1129	DNAH7	ZAN	FAM86B1	C1orf162	PGP	LAMA4	TPM2	SPDYE2	TMTC1	SHROOM2	TEX35	MVD	UCP2	TMEM70	FKBP1A
1130	SOX15	ZNF891	PDCD6	SRPX2	NINL	PSME1	AIPL1	LENG1	DTWD2	BUD23	PRRG3	SNAPC4	TEAD3	JMJD6	AGR2
1131	CUX2	AC011462.1	AC010980.1	ZNF688	NUCB1	CCDC136	TDRKH	CLEC11A	RHOF	RNASEH2C	COQ8A	ADI1	ABCB9	SMIM31	VPS37A
1132	RSPH4A	MRPS21	ZNF606	VAV2	VIPR1	GSN	ANGPTL2	DUSP6	USP9Y	USP43	HPX	CARD19	AGO4	ADAM29	RUVBL2
1133	CLOCK	ZFAND4	OOEP	PLBD1	SPINK2	AC011005.1	SCARB1	ZNF319	RAC3	TTC25	HIC1	SNAP29	SMOC2	NOS2	MAPK10
1134	TRIM64B	DPH3	RBKS	PGP	MCUB	NDUFB2	LRFN3	C5orf58	MORC1	PIGL	IQCF1	DCAKD	ERLIN1	WWC3	CDYL2
1135	MAGEA1	PIM1	STAT3	TUBA1C	MAGEB6	CDKN1B	CRYBB1	ERVH48-1	TTLL7	ADARB1	CCT7	PITPNC1	TMEM123	SNAP23	MYDGF
1136	PXT1	MRPS33	CCS	PCBP3	HPSE	SEZ6L2	ZNF793	BARX1	TP53AIP1	SPOUT1	CD160	NOC2L	EEF1B2	UFSP1	ABR
1137	TDRD15	ZFP90	MTHFSD	FMN2	FAM122B	CAMKK1	ZNF644	AXL	ACP2	MRPL21	GLB1	ATAD3B	WASHC2A	HDAC1	ZBED9
1138	BARHL2	TMEM126A	C10orf95	ATP1B2	REST	CXCR4	TBX1	CASP7	SPC25	SLC10A5	RPL31	TEAD1	ACSL4	MTX1	SPON2
1139	SLCO1B3	SYS1	PTGDR2	PWWP2A	HESX1	ZNF827	FKBP5	F10	MXD4	LPIN2	ALAS2	SGMS1	TRAF3IP2	CD55	ALPK1
1140	SEMA6C	KIAA1191	FMC1	ST8SIA5	KANK1	TWIST2	BHMT	TEX43	STOX1	NTMT1	NUCKS1	TUBA1C	HHAT	TEX38	CEP68
1141	SNAI3	RPF1	CERS1	HMGB3	ATP11C	PIN4	SP5	GTF2H2C	PSME4	CHMP6	KCMF1	TAC4	TP53I13	MMAB	MOB3A
1142	SPACA1	C12orf40	RPL10L	CD3G	DNPH1	SPRY4	PDE5A	RUSC2	ANKMY2	TRIM16	CTDSPL	PFKP	ARID3B	KEAP1	GAPVD1
1143	ZNF630	ECE2	MEIKIN	C2CD4C	TMEM37	ANGPTL1	ALDH7A1	GATAD2B	FOXF2	UBXN6	TRIM46	PPP5C	DAP	IKZF5	GATAD2B
1144	PLAGL1	RASSF8	RTP1	NT5C3B	NMU	RPL8	CMKLR1	PDLIM5	CD19	MFN1	MS4A2	TBL2	SMYD5	ENAH	ARHGEF17
1145	TUBA4A	MED6	FP565260.4	ZFAND2B	STEAP4	SIGIRR	FGF8	TERF1	DENND5B	PLAC8	PEX3	PRDX5	NFS1	IRF2BPL	METTL9
1146	SVEP1	TOR1B	NLRP2B	ZNF528	NOXO1	LGALS3BP	RNF44	PAQR4	PDE4D	LUZP1	NPNT	BSPRY	PPP2R5C	CLN5	TMEM263
1147	KCNQ3	EGLN1	MUC16	IL6ST	KIF9	RPUSD3	MDK	MAP3K3	HOXA10	NR2F1	CNNM4	FAM89B	RNF2	ALG14	PPIP5K1
1148	SLC25A31	PTTG2	ZPBP	LIPE	TRIM24	AL139353.1	TRIM49	HNRNPH1	POU6F2	ADRM1	PRR4	PWWP2B	RANBP3	5	OSMR
1149	C17orf100	TMEM11	ANKDD1B	AC135178.3	HMGCR	PDPN	FAM133A	CAP2	FKBP10	LPGAT1	GRAMD4	TBCB	GTPBP3	PRKAB1	STARD8
1150	DBR1	DPPA5	RXFP1	CXCL17	TAGAP	PHLDA3	LDHD	ZNF676	CFAP46	POLR2C	PPP1R14A	AC107871.1	SMURF1	STEAP3	LRRC59
1151	PPP1R13B	EXTL3	RRAD	TADA2A	OSGEP	FABP7	ZNF785	NECTIN2	PZP	RAP1GAP2	OAF	FAM83B	RUSC2	MORC2	PTPN12
1152	ALOXE3	ZNF574	BTNL9	MSRB3	CACNA1S	MAP1B	MAP1S	EGR1	PTPRG	ALDH3A1	TNFSF8	LRRC8B	TNFAIP8	RAB5C	TMEM121
1153	ROPN1L	JPT1	RPP25L	FAM156B	ADCK5	CD9	LIMCH1	PON2	HHAT	ACADL	SLC27A5	OVOL1	PIAS3	ZDHHC6	MAGT1
1154	SLC26A8	TRIR	ACOT9	ADORA2A	LRRC37A3	NBAS	NCAN	KANK2	GAL3ST4	NME2	INHBE	PSMA5	CIAPIN1	HSCB	PDK1
1155	CATSPER1	FBXO43	CRB3	FGD4	BHLHE22	C11orf1	TBC1D17	TUBB6	ARHGAP29	PINK1	SLC35C1	GATC	CACNA1F	CHRNG	NFKBIL1
1156	PCDH8	KCNMB3	NELFB	NOC4L	SP8	MAPKAP1	JAK3	UHRF1	S100A10	TSPAN10	UQCRH	RCL1	CHRM5	CHMP4A	VIPR1
1157	C21orf91	ZNF497	CRX	TMEM159	ZNF629	SRRM4	ZNF605	SCMH1	CYP2J2	NKX2-2	IRF9	DOHH	DOCK7	ZNF556	ZNF707
1158	ZNF155	ESYT1	C1orf146	SLC52A2	NEK3	RGS10	AC007325.2	PRRC2A	MEP1B	HOXC4	ITPA	TRAPPC5	GPR180	MRM2	WDR91
1159	PRKCE	CRX	SCML4	MAGEB2	CTDP1	AQP1	PCOLCE2	RAB23	LAMA4	PIWIL2	MID1IP1	AP1M2	ATP13A3	JADE1	RELA
1160	C11orf86	VPREB3	MRPS2	TXNL4A	CELA3B	GJA4	FAM229B	EOMES	ZFP36	ATG2A	PRR5	POC1B-GALNT4	MICU2	USF3	SPTLC1
1161	GRAMD1B	SLC30A4	TCHP	BAX	KCNC1	GPR45	UGT3A1	ACOT9	STAT6	ZNF814	FXN	WRNIP1	ARPIN	DCST2	TRAF3IP2
1162	ZCCHC2	TIAM2	SCGB2A1	CLEC4E	MEIS2	WDR62	NKAIN4	GPRC5B	GOLGA8B	TFB1M	BOD1L2	KCNRG	NAB2	RTKN2	NPIPB2
1163	EEF1A2	ZNF599	DUSP1	PDSS1	DNPEP	CLPSL2	TEAD2	BNC2	DDX52	C1QTNF12	MYOD1	TSSC4	UBE2E2	LTB4R2	STXBP3
1164	NMNAT1	CLHC1	PCSK4	CAND2	FNDC8	LTBP2	CSRNP3	OAZ2	RALGPS2	FOXK2	ATOX1	ODC1	GATB	MYO9B	HK1
1165	ODF3L2	RAG1	ACOT8	WWTR1	STX2	QPCT	SOCS7	NAV3	UBE2S	POLD4	MAEA	HOXC13	NBPF6	PPP1R13L	FBXL18
1166	ARID4A	LZIC	ZDHHC15	MAGEA4	TRPT1	FOLR3	NR1D1	C6orf163	ALPK3	RHPN2	RBM47	HSD17B7	RASSF2	TRMT6	NECAB3
1167	SLC45A3	TMEM218	FNIP2	ZNF296	TAX1BP3	RDH12	HGF	LIMCH1	FAM177A1	POTEG	CSNK2A3	ACSM1	CCT4	SLC35E3	GPAT2
1168	DNAH17	FMR1NB	ATP2A1	MTCH1	ZMIZ2	UQCR10	RAD17	GAA	SNX25	MLN	TRMO	BRI3	NUP133	PSMD14	SLC4A2
1169	TAF7L	FAM86B2	ZNF17	HYAL2	ZNF649	GAB3	NHLH2	MSI1	LTBP4	HSD17B10	GNMT	PYURF	SLC7A1	NXF2B	OR8B3
1170	HENMT1	ZNF689	PXMP4	HYLS1	COX4I1	ZSWIM6	CADPS2	TMEM132A	CNR1	HDDC2	SEM1	TRIR	ELAVL1	CHKB	SLC37A1
1171	EVC2	TRPM6	ZMYM1	POMZP3	RYR2	GUCY2C	AUTS2	CCDC106	ACTG1	CENPM	GTPBP6	ZPR1	RRP1	MRPL27	LNPK
1172	ITPKA	CCNYL1	MLNR	AGGF1	SLC25A28	DLG3	ARHGEF5	PLOD1	SCUBE1	ABLIM1	CD22	NME2	DMAC2	ZXDC	PDE2A
1173	DRC7	LONRF3	NUSAP1	CLUH	SLC5A9	RAB4B	TKT	CYP4F22	SMPD1	MRPL12	AC008676.3	NAP1L4	PTBP1	GPR83	MYH6
1174	ZFAND2A	RIIAD1	REPS2	USP9X	DERA	UTP14C	MTA3	CD3D	PTPRK	IFITM2	ZC3H8	KDM4B	SLC25A51	CTH	DAXX
1175	CD82	GPATCH4	SLC4A1	MST1R	AL451136.1	DIRAS3	KIAA1522	ACSL5	RASL10B	GPATCH4	MFNG	SCAMP3	CTNNA1	POR	MBD1
1176	WDR93	FAM117B	DMC1	DDB2	TAF6L	CP	PGBD5	CCDC40	NBPF15	PSMA8	TMEM89	RPS21	SUMO1	NPRL2	ARF4
1177	DUSP10	CUL2	MRM2	WTAP	CCM2	OVOL3	SELL	CITED2	EPCAM	RSPH10B2	LAMC3	RNF223	SH3YL1	TMEM198	GBA
1178	KCNJ6	CCDC15	N6AMT1	ABCA10	TRAPPC12	ARMT1	PCDHGA4	DPYSL3	FAM3B	EVI2B	TIMM17B	DTWD1	ACTR3	SPATA3	PROSER1
1179	IL11	AC034228.3	SCIMP	HAT1	EDN1	SPATA6	CACHD1	ZNF653	CACNA1S	SPAG5	NDUFB5	OR4D1	ABHD13	FOXD4	HSP90B1
1180	SLC6A17	TATDN1	ZNF843	RRAGB	TUBA3E	IL21R	FAHD2A	ANK2	HYAL4	NDUFA11	VPS33B	UBE2F	AGK	CLVS2	SYNJ2
1181	FOXQ1	C16orf91	GLUD2	KCNC4	ECI1	XKR9	FBLN2	LANCL1	TTC3	COX17	EPHB2	RRN3	HEATR1	BNC1	TXNDC11
1182	C15orf65	CCDC58	ZNF212	NDFIP1	TPI1	ACSF2	TMEM131L	ECI2	CADPS	WDR13	MTCH2	NFE2L2	RAB6A	DROSHA	AKT1
1183	TEK	EFCAB13	FAM43B	ALG1L	TMEM183A	HLTF	OCLN	HYAL2	ZNF792	DTD1	TMEM64	TMEM160	GINM1	DCAF11	SRP72
1184	COL25A1	ACSM2B	IKZF3	KLHL9	PLEKHA7	TMEM141	CDHR1	TMTC1	LRCH1	CETN1	C5AR2	RTKN2	KRBA1	VTCN1	SLC16A3
1185	ABCA3	ERG	MYOM3	ARL4D	TIAF1	TRIM2	PAK1	OSR1	BCKDK	KAAG1	IGDCC3	TAF2	VPS45	NENF	ATP13A3
1186	EPHA8	CD302	SERF2	FAM72B	ABCC10	QRICH2	VWCE	LHFPL6	DTNB	GTF2H5	CCNY	XAB2	RAB8A	ABCC5	ARFIP2
1187	ESYT3	ZP1	XAGE3	ZNF684	CYP20A1	PSME2	BDH2	INTS3	CD101	FLAD1	AC069503.2	MBOAT7	CDC42SE2	PROZ	VPS37B
1188	COL24A1	AC136616.1	VWC2	SIGMAR1	PEX5	ARRDC2	TICRR	PPP1R3C	PGP	MRPS34	SFT2D1	GNPAT	TRAPPC9	STON2	OSBPL9
1189	ZNF256	RIC8B	APOO	ATP6AP1	STMND1	ADGRF2	POLR3E	CADM1	MTA1	CAMP	HAPLN1	FZR1	PDIA3	GHITM	MRGPRX1
1190	TRIM50	AC092017.2	AGPAT2	PBX3	SIX3	GFOD1	SULF1	CNTLN	MANEA	RPP14	PLCG1	TUBA8	FOXJ1	RARRES1	NIT1
1191	ZHX2	SH3PXD2A	HMCN2	IFT22	FAAH	IL12A	MAPK7	TTC38	DHRS2	IDH3B	PRPS2	ZACN	ADCY6	CLDN15	DEF6
1192	LYSMD1	PPM1N	ZDHHC23	ATP9B	DVL2	ZC4H2	PODXL2	TCTN1	CDR2L	MFAP2	KRIT1	BAIAP2	METTL8	PRDM9	RIT2
1193	PAQR7	OR2AG2	EFNA3	ANGEL1	NCKAP5L	NINL	ZNF300	MTR	APELA	RNF31	SNRPD1	TP53RK	QPRT	POLA2	RASGEF1C
1194	ACSM2B	SGCG	THTPA	CACHD1	C1QTNF9	FGFR1	FLNC	ZBTB38	NOTCH3	RTL10	ANKRD1	TLN2	WASHC2C	NCCRP1	MED14
1195	SNIP1	UTS2	ARGFX	NRCAM	GOLPH3	HPR	PTMA	CLCN4	MYRIP	GHITM	LYVE1	RPL27A	MON2	ATPAF2	ZNF697
1196	SUSD3	TNFRSF11A	DPCD	P3H1	ARFGEF1	BICD1	IL10RA	CNNM1	GPR176	DDX1	C14orf93	C12orf73	SNX2	ELF5	DYM
1197	GABRQ	NGEF	CTSA	SLC4A8	ATAD3B	FGFBP1	ST6GALNAC5	TUB	CEACAM20	TATDN2	TMEM131L	EPN3	AP1AR	APOBEC2	APBA3
1198	CRP	ZNF814	NRCAM	TMED1	TFCP2L1	DPYS	MCC	SYNPO2L	TMEM219	CHD1L	EZR	DFFA	MED24	IQCD	MAP2K3
1199	LSMEM1	SPIB	NOP2	HACD1	PLAU	PGAM4	SLC4A7	KLHL5	ACAP3	CLCN5	NME1	LRRN4CL	IFI6	TRMO	ZNF468
1200	DNAJC5G	JAK3	LMBR1L	CLPTM1	TDRD7	APOLD1	PARP1	PHYH	KCNJ15	PTGES2	TMTC4	TCERG1L	HACD4	SLC20A1	IER5L
1201	TPH2	ULBP2	ZNF552	LCA5L	NEFH	FTSJ1	PDCL2	ABI3	TP53I3	FAM102B	DNAAF5	ERP27	EXD3	PUM1	FCHO2
1202	BCL2L2-PABPN1	GJD4	GJA10	RANBP2	CERS6	AK4	GALNT8	SRGAP3	SHISA6	PMP22	LIME1	TELO2	SHC1	AC010132.3	SIPA1
1203	CADPS	KCNF1	HSF2BP	THOC3	SNAPC3	HSPA12B	FGL1	NOTCH1	MLIP	QRICH2	AMER2	ZDHHC6	HEXA	U2AF2	AKT1S1
1204	PDZD7	ACRBP	PTGS1	KCNJ16	SPARC	ENPP2	CYSRT1	ZBBX	THAP10	B3GLCT	CATSPERG	CPVL	CAMK2D	CASP2	RAD17
1205	SMPD3	MYOD1	STAC	NSMAF	PRELID1	TIMM17B	NRP2	ANTXR2	ANGPTL2	LPCAT4	RPL18	PSME3	ZNF799	MARVELD3	EXPH5
1206	PAX9	CHRNB2	LRIT3	TIGD4	PGM2L1	ALDH3A2	FAM9C	TMEM263	PLAU	DYNLL2	MRPL36	FBXW9	TUSC3	CBX2	ARCN1
1207	NFYA	CCNB1	MFN2	INTS7	DDC	TMED1	SYNPO2	RNF130	CALM3	MRPS2	MALSU1	TSC22D2	INPP4A	FECH	TNR
1208	OR2T29	SACS	MT2A	LDLRAP1	MAP3K10	PGM2	SLC39A10	RBFOX1	CDHR2	RFC2	HAND1	SAPCD2	AK3	ZC3H11B	CCDC47
1209	RGPD4	OR2M3	STYK1	ZNF649	L3MBTL3	TOR3A	MIER2	ARHGEF9	FAM20A	PHB2	MTRF1	SETD3	CCDC74A	FAM151B	USP3
1210	ABCB1	ZNF735	DHRS7B	TEX13D	C19orf33	NPRL2	NREP	HOXD8	SYTL2	SENP8	FOXE3	PRSS37	MBTPS2	KDM1A	UBAC2
1211	USP50	ZNF705D	CHD1L	CDK16	STOX2	LRRC34	EPHA7	CCDC8	CD69	CLEC4D	POLR3K	DGKD	ANXA11	SLC7A10	P3H2
1212	NKD1	FCGR2A	CMTM2	LAPTM4B	FAAP100	KNDC1	POLR2J2	NHEJ1	FOXO1	RWDD3	UQCR11	RNF40	SRC	WDR77	DIP2B
1213	SLC6A13	PCDHGB5	VWA2	TEN1-CDK3	KCNMB4	GPX7	LIM2	MXRA7	RGPD8	TACR1	NOS1AP	LRRC71	P2RY13	KAT14	LYN
1214	SCEL	ADAMTSL5	SLC25A31	ADGRD2	MXI1	CAMLG	UNC119	UPRT	ALX4	LANCL2	FP565260.6	XPNPEP1	TMEM19	LURAP1L	BCL9L
1215	SUPT20HL2	CILP2	BX004987.1	KNG1	FYN	ZNF503	DDX25	MT1E	SLC22A17	S100Z	JPT2	CCDC174	CALU	EXD2	ZNF623
1216	IL31RA	1	FMO1	SLC52A1	ORAI1	MTSS1	NTF3	NFATC1	RCOR3	TMEM11	C2CD2	REPIN1	ZNF347	SLC27A5	DYNC1LI2
1217	ADAMTS14	CCDC13	SESN1	BCOR	SLC1A2	GALNT17	SEMA4A	ATP6V0C	RNF24	SEC23B	MIPEP	RPIA	C20orf96	PCBP1	COG6
1218	CFAP61	ANKK1	CLTCL1	STUB1	ATRAID	TRPS1	PROX1	TJP1	AGRN	C18orf32	TMEM250	AHCY	UGT3A1	SLC25A37	DHRS7
1219	ZPBP2	ICOSLG	RCN3	SPAG5	GKAP1	EBF3	EIF3K	UCHL1	CCNJL	SYAP1	ARRDC3	FHL2	CDCA7	CHKA	12
1220	SH2D1A	GOSR1	MVB12B	ZNF862	CELA3A	ANKRD13B	ZNF397	ST3GAL5	CEBPD	GPN2	ECI2	TOR3A	ME1	SEC61B	MANBAL
1221	CD37	NECAB2	CATSPER1	SNPH	GPR108	SLITRK2	CCZ1B	C18orf54	ORC6	CHD4	NKRF	CEP126	SLC41A2	PIGH	CHAC1
1222	GIT2	SLC22A13	COX6B2	POLH	ZHX1	ACRV1	PHGDH	THSD4	P3H3	EN2	HDDC2	UCHL3	ACP6	CKS2	SLC44A1
1223	THAP1	SEL1L2	CASZ1	PPAN	GOLGA7B	TBKBP1	PDHB	ZNF707	EIF3K	LHPP	MRPS27	ROM1	TMEM219	TACR2	CST7
1224	C1orf127	FAM161B	C1R	FGF4	ARFGEF2	PARP14	TOB1	DGCR6L	MIER2	C19orf54	TGFBRAP1	MECR	CUL4A	PCNX4	CANT1
1225	KDM4D	CNEP1R1	HDGFL1	PBX4	TXNL4A	MAB21L2	CCHCR1	HMOX2	ASB12	SYT2	AXIN1	MARVELD3	MRI1	PTRHD1	IWS1
1226	ELOVL2	TGFB2	TAGAP	COL10A1	IKBKG	ZNF572	ERC2	CPNE4	SELL	CYB5D1	DUS1L	DACT1	GPR89B	TCEAL7	CHMP2A
1227	KCNH3	OARD1	FTCDNL1	MED9	ANKK1	SLC2A13	SLC35F1	ZNF467	SH3D19	IQCF1	PNPLA4	SNRNP25	DCK	CCR4	HCRTR1
1228	POTEC	HOXA5	SCN3A	NDUFA12	LHX9	CCDC28B	NPSR1	TCEAL8	EFCAB13	NOG	GINS1	NDOR1	CUTA	PVRIG	CRYAB
1229	DDX60L	PTGDR2	LRRC43	SWSAP1	CYP1A1	GHITM	ZNF43	XPR1	RAP1A	FAM193A	CD200R1	FBXL15	GPALPP1	CHST14	ALX4
1230	ATP2B2	TIGD7	APOBEC3A	PLK1	GLUD1	CD52	ZSCAN26	PTPRO	MORC4	EML2	COX17	GPI	HAUS4	NRP1	DUSP2
1231	COL6A3	CCL28	CALR3	SMLR1	ABCB8	RMI2	KIF5A	CHGA	PPIC	HNF4A	TST	COX6B1	SCD	RBBP8NL	KDELR2
1232	OLFM1	SNAPC1	CCDC34	RNF31	VAV2	RGS13	TMEM198	TBKBP1	LGR6	TMEM160	PBDC1	CCT7	RHBDF2	DLGAP4	SEC11A
1233	CUBN	CFAP206	ZNF613	AIFM2	BST1	SLC9A5	TIMP1	MORN4	ZFY	AMFR	RECQL4	SCAMP5	C1orf115	GTSF1	HTATSF1
1234	TOPAZ1	ZNF549	RRP8	AP3S1	SPTLC2	TMEM205	LENG1	ARHGEF18	ABCC11	TRPM8	LPIN1	PLPBP	TEAD1	PCDH12	CTAGE15
1235	FBXL2	PLLP	SYP	IDNK	FBXO41	NUPR2	VSTM2A	CEP128	PHLDB3	SYNM	ZC3H12B	EFNA1	TCEAL9	ARHGDIA	SORBS3
1236	SOBP	DBF4	HMGB3	DENND2C	SLC25A35	RNF44	ZNF302	GALNT8	ADAMTS10	PRELID1	BX004987.1	TMPRSS2	AL365205.1	ZNF117	C19orf12
1237	CAGE1	SNTA1	TPO	GPM6A	HPS6	CFAP100	KCND1	C14orf132	TXNDC5	TOP1MT	RNF31	LAMC1	LY6K	RAB4B	SLC39A14
1238	TCF24	CFAP54	EMILIN3	TEDDM1	CHD1L	MYOZ1	BNC2	SDC3	TMEM260	RGCC	EXPH5	AL031708.1	EFR3A	METTL21C	TRIB3
1239	PTPRR	FAM200A	RABGEF1	ZMAT3	ST8SIA2	EPPK1	PRKCG	MYRF	INSIG2	RRP7A	DDX1	HOXC9	TBC1D22B	TTLL11	LAMP3
1240	ZNF473	NFIB	KITLG	FAM221A	COMP	PTPRG	ZNF286A	TRIM43	ASB14	NDUFB9	AC092587.1	EIF4E	NEK9	JDP2	CBX4
1241	PPP1R35	USP54	KLHL9	NOP53	NBPF19	EPB42	HDAC2	TRAPPC12	TNRC6C	CYB5RL	SRPK1	OGDH	PITPNB	ATP6V1G1	POLR3D
1242	BRDT	GGT6	FBXO32	MRPL37	PROCA1	ZNF432	1	PCDHB13	TMEM164	CYTH3	PHB2	METTL8	ACTR2	DUOX1	ADAM17
1243	KLRB1	ZNF16	SLCO1B1	AMY1B	SRPK2	WASHC3	ZNF675	ARPP21	CPA4	CLDN7	OR10H1	CEP72	TC2N	ELF4	NUDT12
1244	SNAP91	TESK1	ZNF574	ACAA2	BRMS1L	ACKR4	ZNF678	PFKM	POLR2A	CYP51A1	GYS2	SMPD2	GREB1L	CTF1	TMED5
1245	ZNF606	PAQR6	OCRL	GPKOW	NHS	ADGRL1	TRAPPC6A	FAM50B	PAQR8	ZNF17	RHOF	RPS5	GSE1	BORCS7	ITGA5
1246	ADAMTS18	SPATA2	ZNF285	TTLL9	SYTL4	SCN11A	DPF1	SSU72P8	ACADS	IL34	MAFA	BASP1	CRTAP	CCR7	ADCY1
1247	AKR1B15	C16orf46	PIGZ	TWF2	MST1R	NDUFB1	ZNF714	CLK2	CA2	FAM50A	ZC3H12D	RPS3	DBNL	ZNF697	LMNA
1248	DNAJC27	DUSP12	LRRN4CL	IRF5	RP9	PCLO	ESYT3	RPS10	NRBP1	VRK2	NDUFA11	ACTL6A	OSBPL9	ARSB	RAPH1
1249	RFX4	CYTH1	RPUSD3	EREG	CCDC163	NFIA	ZNF253	FBXL13	TLNRD1	GALNT10	ANKRD2	CAD	LRRC8D	AC004076.1	TMEM38B
1250	CRHBP	TPPP	C12orf40	DALRD3	RMI2	NDUFAB1	ZNF454	CERCAM	XYLT2	SPTSSA	SDC4	FAM216A	RBM11	PDCD6	TNKS
1251	ZNF689	PBX3	SPICE1	ERBIN	WDR11	ULBP1	EEF1A1	KCNQ3	BTBD3	20	TOP3B	UQCC1	RBM42	MRPL11	PHGDH
1252	BNC1	PAX5	TMC8	PTPRT	TXNDC12	HDAC6	LRRC56	ZNF503	CNTNAP2	FOXI3	TMEM45B	CMSS1	GLIPR1	METTL26	VCP
1253	BTNL8	CEP97	SYCE1L	ZNF575	ACOXL	GNAO1	COX7A1	PROX2	BCL7B	GPR176	AGAP3	MAPK14	LASP1	CHMP3	DCST1
1254	SAXO2	AC063943.2	CA9	TRIM2	TCN2	MAP3K21	DEPTOR	C9orf116	LYSMD4	PDE6D	ZFP36L2	GRIK1	AGPS	BHLHE40	CNBP
1255	SLC4A7	C18orf21	QDPR	CDKN2C	PTPN2	FGA	RRAS2	IFT81	GRAMD1A	GPATCH1	EIF4G3	WDR54	BCAS2	SIGLEC5	ENPP4
1256	AMPH	RTN1	CPLX1	SAMM50	ISLR2	C1orf53	ZNF577	IGDCC3	RAB11FIP3	NBPF3	ABCB7	DHRS11	POLD2	PKP1	CREB5
1257	SMIM10L2B	C7orf31	GPR4	MGST2	CAMK2B	VSTM5	IGDCC4	MAF	PARD6B	DYRK4	NIPAL1	NT5C3A	HGSNAT	TSPYL6	CSNK1G3
1258	CCM2L	HOXC10	SDHAF4	PRAP1	VASH2	MOGAT1	QSER1	CHST9	GNPAT	SMIM10L2B	TRPM6	MFSD2B	GAPDH	FBXW9	UGGT1
1259	GRM5	NEPRO	FAM102B	CCDC151	TCF25	FP565260.4	SPARC	SPRY4	CRK	TMBIM1	FNDC8	KIF18B	PREP	TMEM245	VPS51
1260	ZNF350	CYB5D2	BTBD18	LMCD1	GLDC	HUS1	SPDYE5	BAX	BCL2L2	NDUFB8	DHX33	ITGB1BP1	SLC2A1	GDF11	SMIM3
1261	C19orf18	NOP10	THAP9	SFI1	LCN15	ACTR3C	MCU	CRISPLD1	FUCA2	CHST1	HTR3B	FUNDC2	NEK6	SELENOK	NOMO1
1262	FAM13A	TP53INP2	CDH3	SARAF	TREX2	C1QTNF12	ACOXL	MBOAT7	SLC26A3	TMCO4	SHISA5	HTATIP2	ALKBH5	BUD23	MBOAT7
1263	SHC4	DEPTOR	ZNF814	TUBGCP5	NPSR1	UGP2	PAH	RPL21	NAT1	CSTA	RPP14	COMMD7	1	PPME1	TMEM87B
1264	PPP1R3F	RAB6C	OIP5	NDUFA9	HRH4	UBE2U	SAMHD1	IKZF2	SMIM24	MRPL20	DPH6	GRAMD2A	PSTPIP2	AL121758.1	KCTD21
1265	RSPH1	TIMM50	HOXA1	FBXL15	RGS7BP	SETSIP	SELENBP1	CCDC50	TUBA1C	PINLYP	YTHDF1	TMSB4X	QSER1	FRMD4A	TMUB2
1266	PDP1	ALPI	TNFRSF11A	ZGPAT	CRTC1	PCDH19	C3orf18	ANKS6	HS3ST1	MYOF	APBB1	NLN	IBTK	WDR89	RNF223
1267	PKHD1L1	TSPYL6	PDHA2	SUSD4	SYCE1L	RASSF3	ZNF358	FRG2B	FLII	COMMD1	CLIC3	CYP51A1	ADGRB2	FTHL17	RPS9
1268	CPA2	HES2	CDC14C	RMI2	SPATS2	CSTB	LUZP4	CDKN2AIPNL	MCUR1	TBP	MYH8	MRPL13	API5	TRAPPC2	TNFAIP6
1269	XYLT1	COL6A1	NIPAL1	CIB1	CCDC96	NF2	SCGB3A2	NBL1	ZNF558	C1orf35	LDB1	SF3A1	ALG1	PZP	ABRA
1270	FRG2	RABEP1	ZNF225	PPP1R14A	ABHD12B	WDR44	RAB39B	ASB18	PAGE4	ITLN1	ZNF57	PUF60	SLC35A3	ARPC4	EIF4G1
1271	RPH3AL	HAT1	STX11	PNCK	HGS	IGLL1	CCDC80	TMEM82	SLC26A2	SLC43A3	RAB40AL	DSG2	ZFAND1	B4GALT1	CCZ1B
1272	PIWIL3	ZNF547	ITGB3	PTCHD1	ADAMTSL2	CA13	RGS14	TRAF1	MVK	RBM38	KRT13	NR6A1	CPOX	SPINK4	CCDC28A
1273	DMGDH	GRID1	POTEI	PTPRA	NR2F1	GABRA2	FGD1	OBSL1	APLP2	OSGEP	DRP2	TXNDC17	PFKM	PSMA3	CEP170B
1274	POTEH	HINT2	SNX24	SHROOM3	PNKP	RNASEH2A	NDUFS1	NAP1L3	AMH	EIF3CL	POLR1B	GHR	MICALL1	COPS9	NRP1
1275	STAT5A	RPL26L1	CPNE7	BTG2	LTBP4	WDSUB1	MTCL1	GGNBP2	ANP32A	ZNF593	AIRE	PUDP	SLC44A2	TXNDC17	PPM1L
1276	DNAH10	MORN1	CERKL	ABRACL	PROM1	LPAR2	PRDX6	UNC5B	TMEM132A	CDKN3	C1QL3	ADGRE5	ADAR	SPOPL	GRAMD1B
1277	TSNAXIP1	RASIP1	SMIM24	CLDN7	NOG	RAB3B	NRG1	VOPP1	CKAP4	AC120114.4	SFTPB	BIN3	TSPAN17	GMEB1	KRT86
1278	CELF5	TEP1	ZNF792	RUNDC1	GJB4	DNAJC4	HSDL1	CNTNAP5	BLOC1S4	NUCKS1	C12orf76	MAPKAP1	SPDYE5	GPR35	LRP8
1279	OR3A1	S100A3	CD72	FMO5	FP565260.6	PARP15	FAM210B	NRSN2	CYP2R1	RPL35	SLC48A1	AL451007.3	UBASH3B	SDF2	TTC3
1280	TEX14	AC008676.3	IFT46	UVRAG	OGDHL	SCRT1	ZFP3	SLC9B2	RFFL	AURKA	TATDN2	A4GALT	OS9	OR7D4	PLEKHG7
1281	FSTL5	CARF	MFNG	SPRED2	ZNF747	CCDC78	AFP	TPO	IFI35	BTK	FOLR2	GHITM	BCAR3	CRH	GNA12
1282	PCDH11Y	NR1D1	ARMT1	APOBEC3F	TRIM63	BBOX1	LFNG	STARD8	TPI1	SAMM50	DENND1C	TUBB6	LNX2	CENPQ	ADGRG6
1283	VCY	GLCE	PTGES3L	RPTOR	ZNF154	TNFSF4	RIF1	FARP1	ALDH16A1	RAPGEF2	SLC26A8	TBC1D9B	SRRM3	BRI3BP	CHD2
1284	ALMS1	TDRD12	ASB12	FBXO8	LMF1	EPB41L1	PLEKHA5	SSC4D	BMF	SOD2	OMA1	TNS1	GAB1	WRAP73	NHSL1
1285	PEX5L	JRKL	SPINK5	CXADR	ZMAT3	LACTB	ITPKB	ITGB2	KANK2	ATG3	PTGER2	CARD10	CDC14B	GEMIN8	PPM1N
1286	NUSAP1	YPEL5	MOSPD3	FAM209B	ST6GALNAC5	ABCA8	PHRF1	RGS3	IL4R	TTC28	KATNA1	FAM185A	ALG11	SYBU	KXD1
1287	ARHGAP40	NIPAL1	ZNF766	CX3CR1	TRIQK	GPR75	PPIA	HDHD5	KALRN	MARVELD3	KPNB1	LIMK2	PNO1	CCDC88B	UBA5
1288	EIF1AD	RRS1	RNF212B	TEPP	TTC19	PUSL1	CRTAC1	AK1	SAV1	PRDX1	BCAP29	SVBP	BBS2	BTN3A2	STT3B
1289	CDH4	LRRC43	HBM	TOP1MT	NRARP	KAT7	RELL2	ABCC1	CD3D	MAEA	STARD5	POLE3	PTPRM	FGF21	LPAR3
1290	NANOS1	ADAD2	PNCK	RGPD2	RUNDC1	OAZ2	GUCY2C	TUBB2A	ONECUT2	ADORA2A	RPS5	USP49	AKT1	GGT5	MFSD8
1291	ITGA8	Z82206.1	SMIM27	TRMT1L	MRPL15	FAM120C	COL25A1	STX2	PCCA	TARBP2	CALML4	SMARCC1	COL4A3	SNRPE	DNAJB11
1292	SULT2B1	MANEAL	CD3E	NDUFAB1	GBA2	CUL7	TMEM8B	PRKG2	HABP4	RUBCNL	MRPL14	GAS2L3	LNPEP	UCN2	SOWAHD
1293	SLC30A3	PRKD1	LANCL2	SAMD11	CCDC87	2	SMIM10L1	LEMD2	CHCHD3	CASP10	TNPO2	MRPS15	TMEM109	HAP1	SLC38A1
1294	CYLD	HOXC11	LAMTOR2	RMND1	ANKDD1B	SPINK5	ARRB1	SBSPON	SESN3	BICD1	AVPR1A	CDK16	HSPA4	HLX	CRTC3
1295	EDA	CDC25A	GPHB5	HUS1	C12orf56	GEM	SOX21	LRP1B	RUFY3	ORMDL2	CRHR2	C14orf93	SELENBP1	EEF2	LZTS2
1296	FAM220A	CCND2	CAVIN4	GNGT1	GRIA4	TMEM159	TACO1	MIER2	FRK	ALKBH7	WDR97	EPGN	AGPAT4	PTOV1	GRAMD1C
1297	MNS1	MORC1	GNRH2	PRRX2	CRYBB2	WHRN	SHPRH	FRMPD4	SDHC	EFNA1	AACS	CADM3	ARHGAP45	SLC22A1	FREM1
1298	HOXA4	HOXB8	ZNF677	SLC12A7	HSD17B14	AC113554.1	HUS1	SNURF	BCL7C	RSPRY1	DNAJC5G	STXBP4	ANKRD13C	TMEM238	POF1B
1299	NDST3	PRKRIP1	TBC1D13	RXFP1	GTF3C1	LFNG	MAP3K21	CACNA1G	DHRS11	PFDN5	ST6GAL1	1	MYH9	TRPV3	BCL2L2
1300	SORCS2	SLCO4C1	LIM2	GSTZ1	PROK2	UBE2T	TET1	CENPS-CORT	DCUN1D3	CAPNS1	NDUFB11	SLC35A4	DLX5	CPNE1	OR52E8
1301	LTBP2	C1orf131	RASL11A	SYT6	SH3RF3	C2CD5	ATRNL1	IQCJ-SCHIP1	SPDEF	MRPL11	MYADM	NDUFB8	STBD1	AQP4	ERO1A
1302	SNAPC1	DNAJC30	DET1	TMEM141	MSANTD1	GPR12	ZNF716	F2R	MAS1	TMEM147	SOX4	ENOPH1	LGALS8	CITED2	SYNPO
1303	HOMER2	ZNF169	SLC9A3	AVIL	DTL	ITIH4	ADGRA2	METTL11B	SPATA5L1	DEFB124	TSPAN6	GNB1L	VEZT	MRPL36	AKR1D1
1304	RFPL4B	SRPK2	ELOF1	CILP2	GATA4	ALOX5	PSPH	IGFBP6	PALD1	CRTAM	ZDHHC4	YJEFN3	DNM1L	EMC6	TP53BP1
1305	SCUBE1	TEFM	WASH6P	CHST1	STMN1	SPTSSA	GLS2	IKBKE	SCCPDH	C4orf45	RHOU	FDXR	SQSTM1	TRIM4	MAP3K20
1306	MEGF11	LYRM1	SPTBN4	GGNBP2	PPP1R1B	ERFE	LBH	FOXA2	ZNF334	CALN1	CDH1	SCD	SLC38A6	CTSH	ARMCX6
1307	CDCA7L	ZNF559	ADCK2	STON2	SLC17A5	DENND2A	FOXP1	CPQ	ZFYVE9	ARF5	STXBP4	7	PRCP	DCAF4	GGH
1308	TFR2	ADAM21	ASB18	AL121845.3	DALRD3	RAB29	DYNC1I1	NFKBIL1	VILL	PIK3CD	RPL17	B3GALT2	ZNF85	MSANTD3	SDE2
1309	NID2	TNNT1	DNMT3A	CXorf65	ANGPTL7	ANAPC10	SMARCAD1	SLC39A5	BAK1	CD81	TAOK3	RAP1GDS1	MLX	HAUS7	TPMT
1310	MUC16	ZNF839	SYT14	POTEE	AGGF1	THAP11	PLA2R1	STPG2	NDN	PTER	CIC	PLAA	TBC1D19	CYB5A	DAO
1311	RADIL	NPPC	ZNF569	ENTPD8	NAGA	C1QTNF9	CPT1C	MATN2	RPL7A	ZNF343	KCNH4	MYD88	ITSN2	PAFAH1B3	SLC38A6
1312	MAPK10	IFI30	MPI	C10orf67	MRPS2	ZIC5	IGF1R	SPACA6	SERPINB5	TBRG4	WASHC3	COX14	PDLIM7	PRMT1	PRSS16
1313	SUSD6	ZNF764	JPT1	ZNF552	NBEAL2	ANP32D	BEND5	BTBD7	AIFM3	SLC38A5	NKX6-3	MRPL4	CTAGE15	LRRC8B	TMEM44
1314	FCGR1A	NHP2	DQX1	RSPH1	SHD	ST3GAL3	ZGRF1	HIVEP3	SLC2A8	ACTB	OR4D9	SRI	OMD	ERVV-2	GORASP2
1315	ARRDC2	DUSP19	SEC14L6	MS4A8	B3GNT7	CNPY2	LRRC2	FAM171A1	PPP2R5D	CACNA2D2	RPL39	HLA-DRB5	PKP2	TMEM216	PSPC1
1316	FRS2	LMO2	LDHC	NQO2	LDHD	TEAD2	ZNF496	INMT	ZMYM3	FAM136A	POLR1D	UQCRQ	IRAK1	TXNL1	HR
1317	ZNF654	KTI12	C1orf50	TMEM63A	SLC45A4	HMGA2	NGEF	MAML1	ANKRD30B	RTP1	RNPEPL1	IDH3B	TMED5	RAB40AL	PRKAA2
1318	CDK5R2	MRPS23	EHD2	AKAP3	PYDC2	CARMIL2	MRNIP	LIN7A	HTR1D	AMOT	A4GALT	RHOBTB1	YES1	INSL4	ERP44
1319	KCNH1	WDTC1	MRPL55	ZNF273	2	SGK3	SMIM3	TLR3	LY75	FDXR	RFXAP	NDUFB4	XRCC5	DPAGT1	GTPBP1
1320	MAP1LC3B2	FBXO36	RGS2	CCDC63	CXorf49B	SEMA5B	KCNK6	NOG	TMSB10	COX16	PURA	PPDPF	PSMD13	FRMD6	LIPA
1321	MYPN	UQCC3	ATP1B2	GSTO2	LPXN	TRIOBP	ARMC6	TACO1	GAS2L1	KDM3B	EMD	C4orf19	CHM	ELOVL5	ZNF439
1322	SHC2	NPIPB8	JAG2	SLAIN2	SPIB	AL451136.1	C11orf80	RNASEH2B	NT5DC4	GFAP	GGCT	DVL3	FBL	SYT12	BORCS7
1323	AP3B2	PIGV	THG1L	CDK5RAP2	PHACTR1	SRGAP1	ZSCAN1	SEMA3C	PBX4	MIS18A	NDUFV3	LDOC1	TWSG1	CCDC102B	FAM219A
1324	GPLD1	TOP1MT	SLC35F3	KRAS	N4BP2	C8orf34	DUSP10	IL10RA	DNAJC4	PLEKHA1	IMPG2	COX8A	EIF3C	ZNF37A	SLC10A7
1325	COLEC11	ZNF526	SVIL	GLUD2	CAPNS1	EPHA4	SRPX	RSPO3	RUFY1	TRIM28	FGF23	THOC7	PAICS	ACOXL	TNPO1
1326	BAG4	ZNF57	VAX2	RGPD6	NOL4L	PDE4A	ACTRT3	TNFSF4	MTSS1	PPIH	HS3ST5	MKRN3	BHLHE40	ARHGAP18	MUC17
1327	NEO1	HMMR	C11orf71	HAAO	STK16	FAM214B	THEMIS2	CRTAC1	ENDOG	CD38	SNX17	RRP1B	RAB31	TMEM217	ATP8B4
1328	NRG1	CCDC62	AL353572.3	MRPL18	TOMM40	ADAMTSL3	LGI2	KMT5C	JAK2	TRIM44	GPR75	NSRP1	EIF2B2	ANAPC10	PHRF1
1329	TTC9C	ZNF711	KIF12	MRPS23	TPPP	CCDC151	RGPD8	ABCC8	GRB7	CHAF1A	SCN2B	DYSF	SYNE2	ZBTB32	HSD17B1
1330	AMPD1	CERS2	CD58	SH3PXD2A	LMBRD1	ARHGAP1	EID2B	MAP4K1	THEMIS2	PIGM	QKI	DYNLL1	UBA3	TRMT2B	SNX11
1331	ROBO3	KCNK5	TRIM60	TRAPPC12	MCMBP	PLEKHG5	SPRY1	TPST1	HIBCH	ZNF620	PHPT1	PIGS	PIK3R1	RAF1	SELENOK
1332	GPATCH11	CCP110	GPM6A	PSD	GUCA1A	NDUFA1	ZNF418	ARHGAP31	AL360181.3	PBDC1	TMEM181	SPANXB1	CD164	MYD88	ASB6
1333	ATG14	P2RX3	HYKK	PLSCR1	SAMM50	GNRH2	OSBPL8	SLC4A4	MAP4K4	SALL4	SLC9A3R1	AP1B1	ARMCX5	APRT	COL3A1
1334	CRYBG3	JAGN1	CTSB	LRRIQ3	NUDT4	WNK4	GABRG2	KHNYN	HRC	ACTG1	ASB4	DENND6A	PREB	TEKT4	TMEM68
1335	KLF11	ZNF260	CLDN18	PLCE1	LDB1	RPA3	STAT3	DAXX	NDFIP1	SKIDA1	SUSD1	PTPRF	G3BP1	CAMLG	GRHL1
1336	TRIL	ABCB1	RGMA	CES2	NDUFAF7	SIK2	PTPN12	NPTX2	FSD1L	NOP2	ATP11C	PTPMT1	MCAM	TMEM221	EIF2AK1
1337	ERO1B	SLC52A1	EFEMP2	AC008764.4	ZMYM3	TXK	HDGFL3	TMEM107	LSMEM2	DTNBP1	IMMP2L	FRG1	AEBP2	HOMEZ	OR52N5
1338	SPDL1	DMRTC2	COQ5	CEBPZ	MSR1	PIK3R2	CCR8	SOGA3	ZFHX2	COX7B	C22orf39	RANGRF	HIGD1A	RALA	AIF1L
1339	MFAP1	EML6	MAGEA1	MLXIP	ZNF18	LDHB	C8orf88	PBXIP1	SLC25A45	BIN1	SPDEF	MRPS9	ADPRH	IFT74	ZDHHC1
1340	UPP2	ARHGEF28	OSGEPL1	SH3RF1	TUBA8	PGD	DIXDC1	CTDSP2	AC118553.2	GIT2	FOLR3	SS18L1	TANK	PPARG	PPP2CA
1341	CUL2	PARS2	PLEKHH2	LRRC32	FCRL5	BLOC1S1	SETX	PACS2	C8orf34	SPHK1	BEND7	EME2	MAGT1	MCM8	CCR3
1342	NECAB2	SNAI1	ZFAND5	COL6A2	DZIP1L	DPYSL2	LACTB2	TIGD6	ACOT11	VASH1	SLC39A4	DESI2	HMGA1	TATDN2	ULBP1
1343	RLIM	PIK3CD	AC022400.5	LPAR2	APIP	UBTD1	RNF24	SDC2	OPRM1	ERICH1	KLHL2	BLOC1S4	USP25	RAPSN	KREMEN1
1344	TDRD10	GNRH1	PILRA	NDUFAF5	CTSA	SLC25A28	C9orf135	ERFE	LSM14A	MPI	SMTNL2	CYB5R4	PSMC4	UBE2E1	YIPF6
1345	PCDHGA9	SUB1	FLT4	PIGL	PMEPA1	ARMC9	P2RY8	CEP126	DONSON	DCDC2B	SARM1	NPRL3	SMIM10L1	GATD1	SSR2
1346	CD109	TMEM202	TIAM2	YAF2	COG8	TRIM47	DVL2	DCDC1	MAN1A1	RABL2A	FAM110B	GALNT4	DIP2B	RNF222	AMZ1
1347	AVIL	C1QL1	MED9	TEX49	KCNG1	FAM133A	PCSK5	PDK2	CRIP3	FAM221A	AGTRAP	CENPX	DDX5	UBB	EIF2AK2
1348	SPOCK1	WFDC8	CD48	MYL5	CA9	NDUFA8	ECI2	ZNF444	CHI3L1	CORT	SNX24	USH1C	VPS8	NRDE2	OXGR1
1349	DLX2	ESS2	USP7	MB	RIOX1	TRPM2	BCOR	PPIC	MLEC	KIF20A	RPL38	SLC26A6	LATS1	KHDRBS3	ABCA12
1350	TMC3	PEX3	PDE11A	FAAH	PAPSS2	BNIPL	STAR	HPSE2	OR51M1	CALM3	ANTXRL	OR8J3	CEP70	ERICH6B	FOCAD
1351	DLEC1	KCNE2	C2orf50	CCDC57	NALCN	C10orf95	ACSM6	SMARCD1	SPINK4	COX6B1	ETHE1	EDF1	GLT8D2	LY9	CLINT1
1352	VAV3	G3BP2	TMSB15A	MRPL23	MRC2	PNLDC1	ZNF670-ZNF695	PROX1	TMEM165	ATRAID	CAD	TMEM259	SLC22A18	GJD4	MAP3K8
1353	KITLG	MSR1	RBPMS2	NXF2	RBM20	MEFV	KCNQ3	CACNB4	ACADL	TMEM205	C1orf116	TANGO2	CPNE3	TMEM125	OLFML2B
1354	MDGA2	RMDN2	ZGPAT	U2AF1L5	MT-CO2	LNP1	SLC22A15	H6PD	ZBTB32	TMEM258	GPAM	C19orf25	TMEM45A	OPA3	ZNF211
1355	ELL3	SMIM15	EIF5A2	CYB561	HOXB7	PITX2	PSKH1	PRDM16	PNPT1	NXF2	AC011841.1	CENPU	PRMT3	RBM15B	MSRB1
1356	RGS6	SDHAF3	ANO4	STEAP4	AXL	NDUFB8	EPB41	ERC2	NRN1	TTF1	FGF18	ALDH18A1	PRPSAP2	RHBDD3	CCSER2
1357	RGPD6	GUCY2C	PPARGC1B	SH3D19	FRK	IDH1	TTC39B	UTS2	TRIQK	TPRA1	PROX2	TSTD3	ZNF32	MYO6	GPR141
1358	HOXD1	NGRN	SYNPO2L	UBOX5	FZD5	RANGRF	ZNF559	TXNIP	INPPL1	PNKD	CASKIN2	GTSE1	FOXRED2	TREX2	SLC35B2
1359	KCNIP4	ACSM2A	S1PR5	MT-CO1	CPT1A	GJB5	LINGO1	FZD1	CKAP2L	OOEP	CC2D2B	SLC7A2	HSD17B4	AC114402.2	COLEC12
1360	ZNF385B	PBX4	UBXN8	SLX1B	PRDX3	MPI	NAPRT	EPC1	AICDA	CCIN	NPPB	MRPL30	SNAI1	TNKS1BP1	YIPF5
1361	ZSCAN5A	CLEC9A	PIGP	CHRNA6	MTSS1	KCND2	ID3	FRG2C	REC8	CLEC4E	TRPS1	EBNA1BP2	CES1	MOCS1	SLC30A7
1362	KIF6	SNX24	OLFML2A	TULP2	IGFLR1	CHST15	ZBTB3	EIF3K	RPS6KA3	FOXRED1	NFKB1	PRELID3B	DNASE1L1	SNAP25	TMEM198
1363	GFI1B	SH3BGRL3	CD320	GLT1D1	TBC1D23	BEND3	RPS18	MEIS1	DCBLD1	VPS33A	ENOPH1	LPAR5	SNX3	DTX4	SH3GLB2
1364	HHEX	SLC25A12	ASIC3	SPATS2	OR8G5	PFN1	RP1	RAB32	MSMO1	LYSMD4	XKR9	REXO1	SPCS2	OIP5	TES
1365	SCML4	CRIPT	TOPAZ1	MFAP3L	GADD45GIP1	CENPA	SOGA1	SMOC1	DAB1	GKAP1	CASQ2	MRPL36	SLC30A5	AHSA1	LNX1
1366	FCHO1	NT5M	ACAD10	SFTPD	TDRD5	NDUFC2	PYCR3	LSS	KLHL2	TMEM54	DNMBP	CLTA	CPSF6	MSANTD4	FMNL2
1367	PLD5	ESRRB	ALKBH1	CGN	AAMDC	PLIN3	DAB2IP	SNCAIP	BCO1	CDK5	KAT14	DPP3	TRAF3	PCGF1	OVOL1
1368	FOXG1	DDX43	SNAI3	AQP4	STK36	SOX4	LSM14A	PHLDA1	FAM111A	UQCRC1	MARVELD3	OGFOD2	EIF2B1	CYB5D1	ZNF658
1369	C2orf88	SEC14L4	KDM4D	GRB7	UNC119	LEMD1	TRIM43B	SLC39A4	HGD	NUP93	ERICH1	GLB1L2	RBM41	ADH6	BBS2
1370	ANO4	RNF212	BIK	AHSP	MYO1B	PRDX5	FAM174B	BACH2	HRNR	WWOX	OR10H5	TLE4	MAPK12	RWDD3	UFM1
1371	SUPT20HL1	TLX3	UBL5	EMC9	ROBO4	TP53	HOXA1	PATZ1	ASB1	TEX264	MRPS14	PHTF1	SLC50A1	VSTM5	DPH1
1372	RHOXF2B	SNRPD2	GRM2	KCNMB2	TMEM150C	STAMBPL1	TPP1	TTC23	TADA3	SMIM12	NAXE	WDR6	SEC24C	TTLL13P	DAB2
1373	AKAP6	ORAI3	GAB3	SRPK3	CCDC196	POLN	CYFIP2	TSPYL4	TMEM160	AP1M2	GFAP	TUBGCP4	RXRA	KBTBD3	TRAPPC9
1374	UCHL1	CATIP	ZNF23	C20orf194	CRB1	TRPT1	DECR2	SPC25	NPIPB5	ADAMTSL2	NUGGC	TMTC3	MAMDC2	MET	FAM50B
1375	CAVIN2	LAMA3	AC068775.1	ZNF729	ZC4H2	TRIQK	REST	TAGLN2	SYNRG	LASP1	SEC11C	ANAPC11	CRY1	CCDC88C	NEB
1376	CFAP74	TMEM220	HCN2	HDAC6	UQCRFS1	ANXA4	HOMER3	SSH2	EIF2AK4	CDR2L	PWP1	ERF	FAM78A	FAM9C	APOL4
1377	ANKH	SPSB2	SLC48A1	PCGF5	OR10D3	ZNF517	FRMPD3	ZSCAN12	CLK2	MCF2L	FRMD1	HOMEZ	TYMP	BRD4	DHRS2
1378	PARP12	BTBD6	NDUFAB1	LYRM1	RABAC1	TWIST1	COL9A3	CYB5A	PNPLA3	ARFRP1	UPK1A	FAM120AOS	ERBB3	RAB11FIP4	PGRMC2
1379	SFTPD	RBAK	PRPH2	KIF6	CYP27A1	CASQ1	GOLGA6L9	ITGA5	TSHZ2	SASH1	CRB3	URM1	HADHA	KBTBD2	SCYL1
1380	ZNF280C	NPL	KLF3	MRPL45	EPPK1	ANK3	DDAH2	NOX5	NDUFA6	GSTO2	EVI2B	ARPC1A	GCFC2	ZWINT	MCF2L2
1381	MAGEB3	FOXR2	TAF1L	ZHX1	ITGB8	SCO2	CABYR	TOMM40L	USP51	SMIM20	CFP	ANKRD65	CSE1L	SLC26A5	FUBP3
1382	NOL12	ST3GAL2	NDUFB3	WNT5B	CENPJ	TDRKH	SCGB1D2	PATE2	TMEM141	FAM3B	APIP	POLE4	ANKRD50	ZGLP1	2
1383	CXXC4	HOXC9	RPEL1	ASB1	CHEK2	SLC16A14	AFF2	OR8D1	GGA2	PLPP1	RPL26	TCP1	TMCO3	RPL18	TSC1
1384	SYN2	WEE2	KIF17	LSR	RSF1	PCBD2	SORBS3	DENND6B	PRSS37	ANAPC15	FANCG	MCTS1	ANP32B	MIGA1	INSL6
1385	ZNF182	PRPH2	SLC25A18	GEMIN7	AC113554.1	LYG1	RBBP4	SHISA9	TPM3	MARCKS	SELENOI	PPP1R14B	ZNF710	ZG16	CTLA4
1386	ART5	CUX2	EXOSC6	CENPS-CORT	TRIM46	BCL9	GCK	EGFLAM	PDE11A	APTX	CDK5	MRPL32	BMPR2	BLMH	ZNF841
1387	DEPDC7	LAT2	PYDC1	EDA	MAP3K6	APOBEC3A	ZNF701	CACNA1A	ARMCX5	ITLN2	RNF208	BRI3BP	VAMP7	MRPL38	MAGEA8
1388	FMN1	PCLO	SARM1	PSMG4	AC135178.3	MYRF	RMND5B	USP13	RHOT1	KATNA1	IGIP	NDUFA3	NAB1	ADGRD2	RILPL2
1389	FOXD1	ZNF671	ANKRD13B	ZNF263	IL17RA	SLAMF7	CLIP2	JAG1	GALNT17	CTXN1	ZNF835	DFFB	SETD7	CALY	KLF10
1390	PTAFR	FAM155B	AICDA	GSDMA	PLPPR2	TCF7	AGPAT1	PPIA	RUSC2	SRXN1	BMP8B	LTBP3	SCMH1	NUDT16	ADHFE1
1391	PKHD1	FMO1	DMRT1	GNPTAB	PPARGC1B	BGLAP	ACAN	SLC22A2	GAREM1	SLC25A16	FAM177B	PDCD11	CHML	ZNF233	TTC39C
1392	MECOM	CBX5	MCMDC2	HERC2	NCAN	FGD4	ZNF786	STAC2	CHRM2	ADCK5	BCS1L	KIRREL3	SELENOF	TMEM135	CRLF3
1393	PLXNC1	SLCO3A1	REEP4	AAMDC	SLC4A1	ZNF502	RCBTB2	NRP1	PYGB	NSUN5	NUTM2D	SERF1A	SERGEF	NDUFA2	VMP1
1394	KHDC1	HIGD2B	SAP30	PLCG2	SMAD9	CHRNB4	AGO1	TRIM65	FZD8	ZCCHC2	ZDHHC11	KRT10	CENPT	ACBD4	RNF10
1395	ABLIM2	TMEM74	ENDOD1	CT55	YIPF4	SLC22A7	HMGN5	SC5D	REEP3	SLC16A2	NDUFV1	CDKN2D	TPBG	TMEM81	RAB8B
1396	NOS1AP	MFAP3	MDH1B	PCBD2	SNX15	CXCL17	KIF1B	ZNF354C	NAP1L4	NINJ2	SH3BP4	RPP25	REEP1	BCL2L2	CHMP4C
1397	LONRF3	RMND1	ACSM5	TRIB3	PPP2R2B	GPR82	ARHGEF9	IFT57	PIGZ	CRX	AC007325.2	UHRF1	JADE3	SV2A	ATG13
1398	MED19	PARP16	CCDC196	AC007731.4	DECR2	MANBA	TRIM49C	HPCA	KCNJ6	ZNF785	TRPM4	FAIM	SLC9B2	TFDP3	TSPAN9
1399	SYTL5	OR8G5	FABP2	PLPPR2	ZNF729	VCAN	LTA4H	SULF2	CAPG	CFAP69	SSX4	C11orf42	POLR2A	WSB1	SGMS2
1400	LRRIQ1	DCC	ALB	RPUSD3	EFEMP1	KRT17	GSTM4	PIGX	ILK	DUSP7	SDHAF2	ATP6V1F	NCALD	ACP6	ACMSD
1401	C2orf15	ABCA6	PYY	DDX43	PSMB10	ARMC3	TRNP1	PGAP3	IGSF11	RPL8	CCDC141	MAP2K1	NR1H3	TMLHE	PPP6R1
1402	DZIP1	EPB42	HOXC9	ACTG1	INPP5E	SLCO4C1	KCTD6	CAV2	CDH20	MDP1	P2RY2	TOMM70	STK17B	FFAR4	ETF1
1403	TESK2	TADA1	IL17B	PLEKHA7	TRIM44	GSTO1	BOD1L1	GUCY2D	SLC1A1	BANF1	MDM4	SPIN4	SLC20A2	VEGFB	S100A7
1404	THRB	CCDC153	GALR1	TIPRL	CIB2	BRWD3	RGS19	TNIK	LRRC14	WDR4	CSTA	METTL17	CXCL14	ETV6	HECA
1405	SYCP1	CELF5	GINS2	PPIAL4C	FBXL20	B3GNT9	IGF2BP2	AUTS2	ZNF730	PIN1	RPL11	BCKDK	BRAT1	PGF	CEBPA
1406	SLC4A10	ATP2A1	RHPN2	ZNF335	OR2AG1	ITGB5	SH2B3	HCRTR1	GBA2	GUSB	C4orf48	TXNDC2	TTLL10	COX5B	ZNF600
1407	CELA3A	TAPBPL	QRFP	FOXB1	CACNB1	PYGL	MAFB	TOR2A	TUBG2	B9D1	GPRC5D	TUFM	RPIA	PKIG	CDC42EP3
1408	TCHH	RPL37	SLC25A20	DZIP1L	MAGED2	CHST11	SLC39A13	EBPL	ZNF154	PHB	C3orf52	MRPS11	EHBP1	ZNF594	C1orf115
1409	WNT8B	C1QBP	ZFP3	PIGV	ZNF462	IQGAP3	PLEKHJ1	TTC39B	KLHL13	SDR42E1	FABP5	PUS7	HPCAL1	NPFFR1	MED13
1410	NRCAM	ATP2A3	MND1	ARHGAP5	CLIC2	LDLRAP1	FRAS1	GIPC3	ACVR2A	USF2	POLR3H	RPS12	PHRF1	PUS7	SLC6A2
1411	HRG	SCNM1	ABO	ABO	LSAMP	KCNV1	CCZ1	COLGALT2	AGPAT4	ATP6V0E1	TBX2	NDUFA4	PEX14	AAK1	OS9
1412	RBMY1E	PCDHGB7	ZBTB8A	PATJ	GNGT1	FIZ1	MARCKSL1	TP53I13	ZNF444	HSPB11	ITPR3	ANKRD13D	NUP210	BTD	ADCY6
1413	PTH2R	HSF5	CCL25	CES3	GIMAP1	RADIL	FMNL3	IGF1R	ATP8B2	WWC3	SPTSSA	PKP2	CCNH	RAP1GDS1	DNAJA2
1414	TCTN1	NACA2	SCN2A	NBPF19	FAM155A	LPIN1	NBL1	MEIS3	CTHRC1	DLX2	MRPL10	MED17	RAB1B	MEX3C	ARHGAP45
1415	PTGER4	TDRD7	AMT	DTL	TGFB1	C3orf18	LIN28A	GDI1	ENAH	PEX11G	AC005324.3	WDR46	NAE1	TMEM120A	VPS41
1416	TYW1B	SGPP2	ZNF230	PMP22	PRAMEF18	EPHB1	RBFOX2	ARMCX5	SLC5A1	MYRFL	PSMA5	HERPUD1	ZNF248	FAM186A	SEC63
1417	ZNF284	PEX11B	HOMER2	CUL9	PI4K2B	FXYD5	ZNF470	MYL7	DPY19L1	MRPL48	RALBP1	EIF3F	HP1BP3	UBE2I	MRPS6
1418	RBMY1D	SLC22A14	CXCL16	CLEC18B	MPC2	FOXA2	SCNN1G	IRF2	ANGPT1	POLA2	CLN5	MAGEA9	ELP1	OR2D2	MTMR6
1419	F10	VAMP1	MAGEH1	MRPL48	PTPRU	NDUFB10	PABPC4L	SESN3	C19orf33	RAB3IP	TCP10L	ZDHHC4	ZNF286A	PSMA1	WDR46
1420	PTK2B	GPRC5D	ZNF559	CITED4	PRSS48	PIP4K2A	LRP4	PPFIBP1	CYP4B1	NCEH1	CAST	NCK2	SCLT1	SVIP	SUPT6H
1421	CDH15	FBXO40	GOSR1	FAM160A1	SLC22A15	NDUFA2	SLC7A1	B4GALT2	CFAP69	MRPS5	TBL1XR1	METRNL	FBRSL1	SFT2D1	SRP54
1422	SLC25A53	SNRPC	TENM2	ITGB7	MTHFS	PRELID3B	TPD52	GPC3	LHFPL3	EXOSC6	CCR4	PPFIA3	POLR2J2	RASSF2	SMIM5
1423	BTK	CCDC38	SULT4A1	MSLN	LIX1L	SH2D5	KAT7	GON7	SIAE	TMEM177	MT-CO3	DNAJC6	SLC35B2	C19orf71	AL365205.1
1424	ITIH5	PDCD6	DPRX	AKIRIN2	CPO	OBSCN	TRANK1	ENDOD1	PM20D2	EXOSC4	AKT2	POP5	NMD3	AGAP1	USP34
1425	C9orf153	RNASE4	HYAL1	LYG2	RPS2	AP1S1	SUMO2	CYP26A1	ARMT1	ENKD1	SETD3	LRRC58	CHMP7	DOK2	MPRIP
1426	PRKG2	LRTM2	KLHL13	EBAG9	CCS	RCBTB1	YBX3	CDH6	C1RL	PTPMT1	GALNT4	CHMP7	EPHB4	DHX57	PRDX6
1427	CNOT6L	NTF4	PLEKHB1	TGFBR1	ATP2A1	AC004076.1	CCDC71L	ANKRD26	MARVELD2	SSR4	CCDC34	MANBA	SLC5A3	USE1	GAB2
1428	KIF27	ZNF613	UBE2D4	SYK	PGAM4	FAAH	NMI	LTBP1	FES	UBL5	MMP16	ZNF219	SEC11A	IDI2	ZXDA
1429	SCN9A	HOXA4	RAD9B	MRPL40	PLEKHG4	DBN1	KLRG2	TRIM49D2	BBOX1	HOMER2	MRPL35	DPYSL5	MFSD1	BTBD16	SLC30A5
1430	CABYR	ABHD15	PKHD1L1	SCAP	MYL5	CACNB3	STIL	SOWAHC	LIMS1	KAT14	GALNT16	PRSS53	USP14	ERV3-1	ZNF14
1431	GRPR	CENPQ	CNNM1	PDE6B	LIF	MRPL17	WDR62	DECR1	SDCCAG8	CACNG4	CLCNKA	PPP2R5E	TMSB4Y	EPM2A	SPRYD7
1432	DISP3	KCNV2	BCKDHA	PHOX2A	SIRT5	AKAP7	CISD2	ZNF445	ZNF813	PCDHA12	ARHGEF38	ZC3H8	SLC39A11	LYRM2	CYP8B1
1433	CYP46A1	SLC47A1	MRPL46	LARP1B	NPDC1	KIF17	SLC7A10	GRID2	PAG1	NOL12	PPA2	PRKCSH	HDAC5	ITGB1BP1	TRIM34
1434	AGTR1	CENPW	VPS9D1	TET2	ITPR3	PRCD	TRIM21	ZNF644	SLC25A4	GOSR1	RBX1	RNF166	CDH24	TENM3	SLC6A12
1435	SATB2	TBPL1	TGIF2LX	RAB18	PLXND1	GP2	BMP2K	IFT27	APBB2	ADPRHL1	NCEH1	NCOA5	KATNB1	NTF4	SLC1A2
1436	SLC24A2	WDR38	UNC5A	UBXN8	ADAMTS8	AC069503.2	CTAGE4	CAPG	RGS8	ELP5	SERAC1	TSKU	OPN3	TMEM205	MRPL45
1437	RBM48	GNG3	TMCO4	SLC25A11	COQ6	FGF23	MYH7B	ARMC5	NMUR2	PSMA6	RNF145	ZNF835	CMTR1	TMED2	NOS2
1438	P2RX5	ZCWPW1	KLHL14	MIIP	STK33	PROM1	SLC30A3	FAM210B	AP2A2	CYB561D2	TSEN54	DUS2	EIF4H	NFATC2	ACOT2
1439	PARP11	MYOT	EFHC2	NMT2	SCAP	NSL1	TRPC1	SP110	NKAIN3	SULT1C4	AJAP1	TMEM104	ADAM18	LYPLA2	RNF111
1440	SHISA8	CYP26B1	GKAP1	CDKN3	GINS3	HENMT1	COL4A6	SMCO4	AKR1D1	STOML1	NHLH1	ZNF627	CEP68	B3GALT6	NPIPB6
1441	PRR23B	MAP3K12	ZNF385B	MRPL10	FA2H	PCDHGC3	RPSA	TMEM132C	HOXA4	TMEM120A	ITGB1BP1	RIPK4	PRRC1	RBM47	RELL2
1442	MYC	FOXO1	ZNF485	GYPC	KCNA2	AC004922.1	CNTLN	FLNA	FOXM1	CHP1	STAC3	FRMD4A	EGR3	XKR8	PLXDC2
1443	AFAP1L2	COA6	PIAS4	HYAL4	WNT8B	SLC27A5	AGRN	ARHGEF26	RGL3	HUWE1	UBE2V2	RPL31	GPR18	MBD2	ZSCAN9
1444	EXO5	MYOM3	CHTF8	MGAM	TTLL6	AL162231.1	PITPNM2	EHBP1L1	TCF4	VIT	MAPK9	HIGD2A	TNKS2	GOT1	ESYT2
1445	HAND2	FBXO16	ZNF674	ATRAID	KAT7	GLDC	RGMA	CAVIN1	DUSP3	AARSD1	RPL28	DNMT3B	ARMC10	PSMA8	STBD1
1446	POTED	AC010323.1	RPGRIP1	WASHC3	TMEM202	USP6	RGS12	TRDMT1	RBFOX2	ITGAM	MAP3K15	CLUH	PRNP	RPL34	NDUFS1
1447	MPP3	GPATCH2	PAMR1	FBP1	CELF3	FP565260.3	EHMT1	MYO15A	HS3ST3A1	MT-ND4L	TACC1	DLGAP4	SMG7	RPL35A	SGK2
1448	BTNL9	RBMY1J	TAPBPL	SIRT7	C12orf54	PEX5	GLB1L3	DCBLD2	GGNBP2	MBOAT4	HOXB3	SNRPA	ATRIP	TMEM223	CLDN16
1449	RBMX2	LOXL2	LDLRAP1	DENND1C	BCKDK	SPSB2	NBPF11	RAG1	CES2	OXNAD1	IL32	DTX2	PRMT6	KCTD13	LYPLA1
1450	ZCCHC14	CRHBP	BAIAP3	LPAR1	ERF	VN1R1	TGIF2	IFITM3	RAC1	CLEC16A	NR2F6	CEMIP	PAPSS1	FBXO32	MYO10
1451	DLL4	C12orf43	CFHR3	DECR2	TMEM38A	YPEL3	ZDHHC8	C5orf49	PLEKHH1	MSI1	GNG5	BCCIP	RWDD2B	SPTBN5	PLA2G2A
1452	SHOX2	CDA	PCDHGA8	MT-CO2	GTF2H2C	TSPAN4	TMEM108	POF1B	CCDC152	CCNY	TMEM164	C11orf49	TACC1	NAA25	PLCXD1
1453	SHQ1	C11orf86	CSPG5	MTMR12	PDK2	NTNG1	CKB	PHLDB1	DCAF5	RER1	VTCN1	ACADVL	RIOK2	CCDC42	SRSF8
1454	CCSAP	RYR1	MDP1	NUBPL	CHRNB4	C2orf50	IFIT5	ZFHX4	TP53I13	KNOP1	PPP3R1	TAX1BP3	GLO1	RAB14	TBC1D2B
1455	NFIB	TULP2	MTX1	CDH8	UQCC2	COX5A	ACTN3	MEST	MED13L	RAD54L2	MPO	NOX1	SEC61A1	TRIP4	ABTB1
1456	EML1	EBF3	C17orf49	ITIH4	RDH14	NDUFB9	TAF6	AGBL5	KDELR3	PHPT1	ABCA13	GADD45GIP1	COG6	NME7	ZNF860
1457	PRAMEF5	ZNF92	TOMM5	HPGDS	FAXC	OIP5	MTMR8	SELENOW	NBPF12	TIMM21	LBR	TEAD3	ZDHHC21	CDKN2D	FBRSL1
1458	ADAP1	TPTE	TTC9B	KIF26A	NRL	PMP22	DHRS11	SLC35G2	CAPN2	RHOXF1	COLEC12	AHDC1	TBK1	SELENOV	ERLEC1
1459	DHX58	DENND5B	TMEM134	MYMX	AC010547.4	SRI	IGFBP7	GRM6	TNFRSF10C	VDR	TTF2	NDUFA9	COMMD10	PPIH	GALNS
1460	LIPE	BBS1	NXF2	TMEM185A	CRYGD	SPACA6	DDX11	IGFBP5	SOAT2	CELA1	CDKN1B	NEK9	MYZAP	AC015802.6	PITPNM1
1461	SP110	ZNF668	DNTT	PUF60	RFX5	IFT27	TMEM256	CLIP4	NBEAL2	MKS1	MRGPRX4	MEMO1	CTNNB1	PTPA	SLC6A4
1462	NEGR1	ARL4D	ZSCAN23	FAM107A	FUNDC2	SERF1B	ROR2	UROD	TMEM92	UBASH3B	C2orf81	ISYNA1	DNAJC16	NEIL3	MR1
1463	TMEM8B	OGG1	DNAH12	MDFI	MFHAS1	PGM2L1	DHFR	COL27A1	OR4D9	TOLLIP	SLC19A3	NCAPH	BZW1	MITD1	DDOST
1464	CCDC136	ZNF189	PINK1	PIGM	SFMBT2	ZNF181	PLCB1	UVSSA	MAPK7	ZNF296	BNIPL	NEMF	TMEM192	TMEM88	TNFRSF10A
1465	SCARA5	CMC2	AURKC	HMOX2	KIF17	SFMBT2	PRPSAP1	ZNF621	SULF2	LAMA3	MRPS34	LCMT2	NCAPG2	TRIM33	KIAA1328
1466	IPO8	RPP14	SH2D4B	ACSBG2	GJB1	SHISA9	DCAF12L1	ADD3	DACT2	EZR	SLC35D2	DNAJA3	C5orf24	SUSD1	NME8
1467	IL17C	SAC3D1	POTEG	GAGE12H	TLL2	CISD1	ARHGAP22	CAPN5	SORBS3	CACNB2	MACROD1	LCAT	MDFI	SPAG7	GPR87
1468	ZNF416	PRAMEF15	RYR1	SDHAF4	GPR19	CD209	WASHC4	UBE2S	ITGA9	CEACAM3	SMYD2	YPEL3	TOP3A	AKAP13	AC007040.2
1469	AFMID	ZNF479	HPRT1	CDR1	FIS1	IGSF22	CDCA7	HHAT	TMEM216	HNRNPH2	VGLL4	IZUMO1	LMAN1	C11orf1	DNAI1
1470	TNNT1	MRPL1	MAP3K13	MARK1	DEPDC5	ALDH1A1	IKZF1	ONECUT2	KCNG4	TLDC2	ASTN2	C3orf20	GFM1	MCCC2	NIPA2
1471	WDFY1	AC134669.1	HPDL	RC3H2	CS	AGTRAP	SLCO1A2	DLC1	ATPAF1	DPH6	MAGEA9	KLHL23	TRMT11	PEG10	TNFRSF12A
1472	ZNF844	CHRM1	TEX49	ARMC5	FAM153A	ELF3	GOT2	SH3RF1	SLC24A2	COQ9	IDI1	PPID	BET1L	STARD4	CCDC186
1473	EVA1C	APOO	C8orf34	AKAP17A	SERINC5	SLC12A6	MTMR9	B3GNT8	DPP3	PCMT1	EPB41L5	MBTPS1	INAVA	CAMK2G	NAGK
1474	CHRDL2	TERB1	GJD4	MS4A5	PRDX1	LBH	F8A1	TNFRSF1A	TMUB1	MTPAP	LRRCC1	RASSF4	TNFRSF10D	GSE1	CLIC4
1475	PLS1	SPOCK2	EXTL3	PRKACG	ACAA2	NR3C1	ARX	PDPN	GLRX5	HPX	ZCCHC2	TOMM40	FAM126A	EMC4	ACKR3
1476	GLB1L2	PARP11	ABLIM1	HNF4G	TRIM52	ARFGEF1	ALG1L2	HNRNPR	CSPP1	SLIT2	PLEKHB2	PNKP	DDX47	MUC1	MTFR1L
1477	EN2	PRAM1	TSTD1	BCAT1	VWA8	GSPT2	CORO2B	VPS53	DLC1	APLP2	CDKN3	L3MBTL2	DEPDC1	MC1R	XPOT
1478	CEND1	C1orf216	SPDYC	AGTRAP	KCNMB3	WFDC8	OBSL1	OR2AT4	ATRIP	RNF170	HBZ	ANXA3	HYAL3	PAXX	BAD
1479	FAM180B	MPLKIP	CLEC20A	DPY19L1	NSL1	CD160	APP	SRGAP2C	LRIG3	APIP	TNNI1	COX10	CAMKMT	SLC45A4	NKIRAS2
1480	WSCD2	SFMBT2	STX1B	PPM1E	IGFN1	MAP3K6	CPE	PANK4	IRF2	TATDN3	SNRPE	METTL2A	MOAP1	TMEM222	RGL3
1481	SLC13A3	KLHL41	MFSD4A	PGAM4	ADAM29	PLSCR2	PTBP2	TRIM49D1	SHROOM1	ARHGAP18	C8G	FAM9C	NAGPA	RPL27A	LY96
1482	MPP4	DMRT1	ZNF324B	ASIP	SNTN	PPFIA4	CELF5	GSN	KCNT1	KNG1	PAFAH1B3	PSMB4	ESRRG	PRDM15	CLCA1
1483	SERPINE3	BPIFA2	TEX13C	PPP1R1A	ASB1	IDH3G	PROC	BCL7A	DNAJB5	AGTRAP	SNX12	LAMTOR4	DBT	CYP2C8	SULT2A1
1484	CARD6	ZNHIT1	PTCHD1	MCL1	PSMB3	AC005324.3	PANK4	MRAS	LAMC2	RYR1	TIMM9	RPL35	FAM219A	MYO1E	TMEM30B
1485	CCDC173	PGM2L1	CILP	TTC4	EIPR1	ZNF318	KLHL3	SLC17A9	ZNF516	C12orf45	SPTAN1	THSD1	TPM2	HOXB3	STAT4
1486	MTMR3	YBX2	AMACR	RADIL	CAMLG	NDUFV1	GMIP	SULT1C2	PDLIM5	TRMO	MYPOP	SYNJ2	VPS41	SLC29A3	LGALS8
1487	ABCA6	SLC35A5	C5orf63	CCDC80	TSTD1	TMEM160	SPART	CCL22	CBR4	CAMK1	PRSS50	NDUFS6	MTHFD1	EME2	EFEMP1
1488	CDHR3	C9orf64	PTPN5	KLHL3	TK2	APELA	FBP1	FAM90A1	VDAC1	PYROXD2	SLC22A24	HSPA8	BCAM	CDH1	ZNF662
1489	SCNM1	POLRMT	CINP	SLC6A13	FUCA1	CEP19	ZNF646	ARMCX4	CHST14	GOLGA7B	PSMA7	ACO2	TMEM30A	MDM2	TBC1D4
1490	TAF1L	AKAP3	RAB3D	GNG7	FAM199X	NDUFA11	WNK3	SHMT1	RNPEP	RNF141	TMTC3	PIH1D1	CHD9	FLCN	DIAPH1
1491	KCNB1	NEK2	LRRC23	PARD3	KIAA0232	OR51Q1	ZNF805	PHF7	TXNIP	LDB1	EVPL	METTL3	CCDC74B	RPA3	USF1
1492	NCALD	CPB2	ANGPTL6	COL20A1	APOBEC3D	RUNX3	METTL7B	ZSCAN32	USP27X	RHBDD2	WDSUB1	BTG1	RTCA	MRPS34	SLC20A2
1493	CRABP1	CBR3	C9orf43	CYGB	IPMK	RAB12	ENPP5	MOCS2	BCAN	PCBD2	ERP29	ERP29	FPGT	MRPS28	FBXO3
1494	PFKFB3	GPCPD1	TCEAL4	CDK3	SFXN5	SPTLC2	FLNA	FAM228B	TSPAN33	PEX6	PRELID1	DNAJC14	OXR1	MTRF1	BCAS3
1495	PRKD2	CTNND1	YBX2	BTBD18	FGF12	VCY	CYTH4	ADAM28	CACNG8	CRADD	RPLP2	PSMB7	PDAP1	C2orf66	RAB11B
1496	BBIP1	SERF2	NTNG1	RYR1	RIMKLB	HNF4G	GLS	NACAD	COLGALT2	KIAA0930	MGST3	TRUB2	ATXN7L3B	FCER1G	OCEL1
1497	SOSTDC1	PANX1	ZNF572	PHKA1	ARRDC4	MSH6	1	IL1R2	ST6GALNAC5	MYL6	ARHGAP8	NDUFS4	DOCK1	TM2D3	MOSPD1
1498	TOX4	PLCD1	RIOX2	ADGRD1	FAM193B	SULT1A3	NRBP2	FHOD3	ITGA7	ASPA	UFC1	TIPIN	MGLL	MRPL32	SLC7A5
1499	EIF5A2	AK7	NKX3-1	SLC25A23	CLPSL2	NUDT5	CASQ1	EGFL7	NT5C	PAFAH1B2	RNFT2	TMEM241	CFL1	ABHD14A	NDFIP2
1500	KLHL41	TUBB8	ZP1	DSG1	IBA57	HLA-DQB1	ZC4H2	ID4	SUCLA2	CORO1C	ETV3	MAPKAPK3	TMED3	SLC7A6	EIF4B
1501	ANKRD62	GUCA1A	FAM71F2	PTPRU	TRPV1	SCG3	B3GNT9	ARC	LTK	NDUFA2	COA3	NDUFS7	FERMT1	KCTD10	SMAD6
1502	TSKS	THAP1	TSHZ1	DDX1	TMEM141	COA3	CSH2	CKAP2L	PLSCR1	EBLN2	PABPC4	HNRNPLL	CAND1	TM4SF19	CARD9
1503	NAT2	MANEA	LDB3	GTF2H5	FUNDC1	TCEA1	TMEM38A	ALDOC	FAM155B	MRPS14	NCBP1	UBAC1	ECE1	IL20RB	CDC42SE1
1504	GIPR	LDHA	OSGEP	GHITM	TRPS1	ATXN7L1	PDF	FMN2	SNX30	AC023055.1	GMFG	PSMG2	TM9SF2	SPC24	ADAM8
1505	ADARB2	SRRM5	EVC	ENDOG	DAGLA	SPRN	HECW1	RAPGEF5	CLDN16	JMJD4	MTHFD1L	RPS23	SLC6A2	SMIM29	CENPT
1506	LCP2	FBXO32	ZNF526	PANK3	CEACAM19	FP565260.6	JAG1	TUBA1B	ELP1	KY	RHPN2	PSMD1	EEF2KMT	CXCL5	SLC4A3
1507	WNK3	ANAPC10	ADAMTS15	TYK2	MEI1	LIF	CARHSP1	CHD9	CAMSAP3	FGF13	VEGFA	ACTN1	USP45	PTP4A1	SCYL2
1508	MUC3A	EMC9	MED12	ANKRD18A	MYO18A	GNMT	NFKBIL1	AIDA	PCED1A	ZNF275	EQTN	AAK1	BNIP3L	TSSK4	TUB
1509	CCDC7	SPOUT1	TRIM54	GNAI2	ZNF318	PFDN5	ZBTB39	CYP2J2	RHPN2	CRYBB2	PYDC2	PDP2	NUS1	ASB5	GPX4
1510	CNKSR3	ZNF175	SIM1	C7orf57	HECTD3	AP000812.3	NAA16	ZNF222	CCDC167	ZNF766	RPL22	HDHD2	PPIP5K1	MRPS18C	C11orf96
1511	ATXN1	IL12RB1	RNF212	GGA2	SLC6A19	AC068896.1	BCL9	FTL	FTSJ1	LIG3	FAM120A	REV1	PRSS16	1	EIF4H
1512	CCNE2	SUSD4	BCAS4	HS3ST5	NECTIN2	DUSP10	SLITRK4	PLEKHB1	DNASE1L3	CASK	CDRT1	MED18	NAA60	SETSIP	ZMPSTE24
1513	OTOA	LRRC46	PAAF1	PCDHB13	MRPS26	MYD88	CHD9	AP2A2	ABRAXAS1	SIX1	TPT1	IQCB1	RANBP1	IL21R	JMJD7
1514	CCDC114	RARRES2	DZIP1L	PICK1	C5AR2	SPANXC	SVEP1	PARP4	ACOT8	POLA1	SIAE	OR51B5	VPS37A	PCDHA5	PSMD13
1515	C14orf39	USP29	EMC6	RASGRF2	SCN2A	FAM216A	EMID1	ANKRD36C	KRTCAP3	TPPP	FASN	SH2B2	BRD2	ATP2B1	HTR2B
1516	PXYLP1	RRAGB	SH3PXD2A	HS3ST3A1	CHST1	HSPE1	CLINT1	NR2F1	EFL1	NOCT	ABRACL	ORC4	IGSF3	IZUMO1	UNC45A
1517	PRSS51	MRM2	DNMT3L	RNF220	CHST9	NEFH	SPDYE1	TLN2	BEST2	AIFM2	DHPS	ZFYVE21	NOS2	C16orf71	UFD1
1518	DDIAS	ZNF138	RNASE4	ITPR3	LRTM2	PRR15L	MACF1	RRAS	SH3BGRL	C4orf48	TMEM119	AP2A2	TICAM1	AVPI1	FAM13A
1519	ACSM2A	HS3ST2	TMEM121B	FAM133A	DNLZ	DENND4B	ZNF195	BTN2A1	MLYCD	C12orf65	SGSM3	CHI3L2	STRAP	UBE2V2	ANKRD36B
1520	MISP3	HYDIN	RABAC1	FAM169A	CAPN2	BMP2K	MARF1	KIFC1	DVL2	NDUFA10	SAMD1	SKP1	TMTC4	ERCC3	CLEC11A
1521	FOXN2	CCDC27	C6orf226	GYG1	C1orf158	KBTBD2	MAPK8IP3	CBR4	PTOV1	HMCN2	REEP1	CBX2	UBE2N	SLC25A6	DOCK4
1522	NCAM1	CDH3	PCBP3	BPIFA2	EML3	VCY1B	ZNF154	ALOX12	CLEC12A	ARL4D	RHOH	ACAP3	MAPRE3	ZSWIM1	CBWD3
1523	BIK	C3	RNFT2	SH2D3C	ZDHHC11B	GINS1	FLYWCH2	CD58	PCED1B	HPS6	CYB5A	BYSL	CCDC32	PET100	CFL1
1524	ZNF136	ZNF343	KCNH3	MSRB2	PIGL	ESYT3	FGD5	HDGFL3	NYAP1	CMC1	ADGRE2	LTV1	AVL9	ERP29	NT5C2
1525	TIAF1	MTMR12	NEK11	ZSWIM7	NRXN2	SMC1A	ZDHHC19	KIAA0825	PHKA2	TXNRD1	NAPG	TYMP	CCZ1B	SLC23A1	HAUS3
1526	RAPH1	SNF8	BOLA3	ZFP42	KIF12	OSMR	ZNF595	ERCC6L2	INPP1	SMIM4	AMMECR1	UQCR11	RNF128	FOXL2	LEMD1
1527	PPY	N4BP2	MEI1	CD300LF	DHH	IQCJ-SCHIP1	CELF2	APOA1	SCEL	CDH1	MESP2	PMPCA	IFIH1	TIMM13	NUMB
1528	DYNC2H1	ZNF564	KLK10	SH3BP5L	FXN	RCOR2	SNAI2	RCSD1	RBM20	RNF25	FAU	TMA7	IL1R2	NAT9	LOXL1
1529	CARMIL1	AC104581.2	MRPL36	KDF1	BOLA3	ANGPTL8	LRFN4	PHACTR2	SLC25A44	ZNF467	ZNF41	VGLL4	TMEM185B	DCTPP1	OPTN
1530	SLC30A8	CFAP44	MARCKS	AHCYL2	RTN4	CMBL	MAGEF1	PER1	PIEZO2	UBE2I	NQO1	IMMP1L	RBBP8NL	USP42	PALM3
1531	BIRC3	AC010327.2	WFDC6	PROX2	UVRAG	TXNDC17	OAS1	HDGFL2	UMODL1	NEK2	ANKS1A	SFXN4	CALCB	HSP90AA1	NAPRT
1532	KCNN2	NUSAP1	MRPL41	ZNF560	PIAS2	PDE4C	HS6ST1	BID	GRIA4	SHROOM3	ARID1A	CSRNP2	ARHGEF2	ZBED8	TLK1
1533	TRIM75P	RPS10	RAP2B	POTEF	BARD1	LRRC47	L3MBTL4	CYP39A1	P2RY6	TMEM216	GRK6	TSPAN3	DPY19L4	SNU13	VAMP3
1534	LRP2BP	SCN4B	SDC2	NPIPB9	OTX2	KLK6	RAVER1	MAP2K6	LRRC37A3	GALM	COQ3	NPNT	UBE4A	KCNRG	SPNS1
1535	PARD6G	COL6A6	SLC35F6	ZNF256	OR2D3	ATOX1	CHPF	B3GALNT1	ADGRB2	GALNT12	SSRP1	CMTM8	FAM50B	SBSPON	CPAMD8
1536	LRTOMT	CDK5RAP2	CCNA2	LAT2	ZNF182	PANK2	MPZL2	ZFP36L2	APEH	CDC14A	MIDN	NME3	RAB2A	FAM83E	ST13
1537	CNST	NOL9	CCDC3	ISM1	STUB1	VSTM4	HLA-DQB1	MSRB2	PRDX3	LYZ	MOGAT3	PSMA4	GPI	KREMEN1	OR56A3
1538	WDR20	SMIM11A	PLAUR	GPHA2	HENMT1	GPR27	SLC22A18	FRG1	NECAP1	NXF2B	SLX1B	DARS2	TARS2	LYPLAL1	RNF11
1539	TSHZ1	DIRAS1	TFB1M	KIAA0232	NCBP2	POLD4	SPIN1	CNN3	ACO1	ZNF550	NSA2	BUB1B	PDK1	C12orf45	CBWD2
1540	ITGBL1	CLDN18	MAFA	CHST4	TCEA2	CHEK2	CFHR3	ULBP1	ITGAD	MRPL13	TMEM41A	NDC80	CASP7	TAS2R4	CDCP1
1541	ENAM	DOK3	AXDND1	CFD	ENO1	ZNF428	SLC16A9	ADGRB1	SOSTDC1	POP4	SLC25A35	TTC23L	SENP6	AEBP2	RAB31
1542	FLT3	ZNF287	SELENOH	JUNB	GALNT8	SVOP	ZNF71	PTPRN	SNAI3	RBMX2	MAP3K5	CORO2A	TRAPPC11	DCLRE1C	PKP2
1543	SYT5	RGS8	TACR1	PHACTR1	UCKL1	PPP1R1A	SPATA22	LGALSL	CARD18	ABRACL	ERICH3	S100A11	C1orf105	LAMTOR2	OR52E4
1544	SUGCT	TANGO6	HDDC3	KLF9	TAF10	MBOAT2	PRKCB	NXPE3	CLEC1B	FAM171A1	THRSP	PRMT6	SSR1	EDF1	CES4A
1545	SYP	SLC37A2	FPR3	SNX24	SH3PXD2A	HNRNPUL2-BSCL2	TRIML2	MARVELD1	RNASEH2B	RNF14	PDCL2	ZNF444	LDAH	TXNDC12	PLEK
1546	CCDC181	HK2	MIIP	FAXC	PCDH7	NOS3	ATP6V0E2	6	SMC5	STAR	TMBIM4	IKBKG	TRIM38	TIRAP	TUBG1
1547	CD300E	TPK1	IGSF22	CEACAM8	JMJD8	VGF	ZNF560	NOSTRIN	TMED6	CDK16	PRSS23	PAICS	CELSR1	MBD6	ACBD4
1548	CNTN1	AP002495.1	AKAP6	SYT14	ARPIN	TFCP2L1	D2HGDH	HRNR	POF1B	RABAC1	CLEC4G	CEBPD	PTPRF	EFCAB12	MAPK4
1549	KCNG4	GPATCH11	TMPRSS5	CNNM3	PIN4	BARHL2	LONRF1	TDRD1	SLC30A10	EMD	DPM3	PSMD10	YTHDC1	FOXA3	TMBIM1
1550	LIMS2	FAM86B1	ZNF524	GPX2	SLC25A42	IFFO1	CDO1	PRCP	TRIM44	MAN1C1	MRPS25	SIAH2	CLASP2	SLC6A9	DNASE1L1
1551	JPH2	IQCE	FOXO1	EIF4EBP3	FOXO1	APOA2	B9D1	IL5RA	PJA2	PUSL1	MGST2	ELOVL6	BPHL	GCLC	ARL6IP5
1552	PPP1R3E	RAB2B	FOXH1	CRK	ACSF3	RAB13	SYTL1	NT5DC2	CLEC2D	UBE2D4	RPL24	PTPA	ISG15	SH3GL3	KYAT3
1553	BAHCC1	CCNA1	CCDC158	MRPS26	FMN2	SLITRK5	DST	CCDC30	3	MCRS1	NPIPA8	RPSA	ZNF280C	RPL37	GIGYF2
1554	BARX1	FBXL22	NUCB1	ENDOV	SELPLG	PSMG3	ZNF486	TMEM219	SLC24A1	MRPL58	ADAM11	RHOT2	ODF3B	RPS16	ZYG11B
1555	LMO7	CR1	NR5A2	SYNE1	SLC6A20	ARSI	AC007906.2	PCED1B	DCBLD2	TSR3	PROZ	NFKB1	ACSS3	RANBP9	CLEC18B
1556	CUEDC1	GPER1	NOL3	SAT1	DHCR24	ETV5	AACS	CDK6	ATP6V0A2	DCTN3	HELLS	ZDHHC3	KDELR2	PGRMC2	CDH4
1557	FAT2	ZNF561	ITGA8	MMS19	SELL	DNMT3L	WASHC2C	DCAF10	KCNK6	KCNK7	CCIN	TRMT61A	SAFB	EXOSC1	ZNF878
1558	GSTM3	KLF5	SYCE2	IFNAR1	BTBD16	GSDMB	DISP3	CHST14	MID2	EIF2S3	SMC1A	TIMM23	DTX4	C20orf27	CXCR6
1559	SLC26A7	DPH6	ZIK1	PCSK4	AMT	SKA3	HDAC11	CCDC88A	ZDHHC9	CLN3	AARD	ULK3	FAR2	SLC2A9	GAREM1
1560	KDM3A	MAB21L1	POLH	NSL1	MRPS25	HPSE	MGMT	PYCR1	GUCA1B	YIF1A	SUCLG1	C17orf49	BCL2L12	METTL4	SEL1L
1561	PHF13	ODF3L2	ETFBKMT	RPS25	PHLDA3	AGBL1	CDHR3	RGL1	ZFP30	SGSM1	PEX26	DONSON	RGL3	TRAF3IP3	SPRY4
1562	ZNF221	LMLN	MAMDC4	ZNF614	HMGB3	C10orf67	SNX16	SLFN13	IKBIP	PDRG1	CHAC1	TRAPPC2L	HAGHL	ACIN1	USP25
1563	MCOLN2	NYAP2	COL24A1	GNGT2	TSPYL6	ALG1L2	CD83	NDRG1	DCHS1	INTS7	FAM136A	TRIM3	FAM3C	CELSR2	ADAM18
1564	CHRNA6	ME3	VCX2	ARR3	MYO5B	NUDT1	CERS6	CAPZA2	FLVCR1	PDCD5	CSNK2A2	RECQL4	TJP1	SGCE	PNPLA8
1565	RASGRF1	ZNF777	NR4A2	ADAM20	PARP16	PSMA2	DPEP3	SLC9B1	ENTPD6	ZFAND2A	FAXDC2	FUT11	ORC5	NECTIN4	OVGP1
1566	NEK1	ZNF540	NEO1	OLFM2	AK5	NDUFC1	LSR	MPL	PROM1	MAEL	EIF2AK4	COA3	ZKSCAN8	PGAP1	ADGRL3
1567	ESCO2	DPPA2	HOXD8	C3orf85	SAXO2	PIH1D1	ZNF121	TTC26	VIM	GPA33	PITPNM3	CGRRF1	TRPV4	E2F7	ERAP1
1568	COL4A4	TYROBP	TMEM158	CHRM3	MIB2	TMEM53	THAP8	LCK	IQSEC2	NEK3	NACC2	HNRNPH2	HNRNPA2B1	PABPC1L	USP53
1569	PLIN5	HPCAL4	SLC2A14	SLC27A3	GIPC2	C1RL	RYBP	ZNF527	HMOX2	LYPD6B	SGSM1	TMEM97	RBMS2	GABRB2	ERGIC2
1570	PTPN13	DNAH7	DLEC1	FGFR3	DMXL1	IRF2BP2	PDE9A	NOL4L	RGS14	PYCARD	CRYBB3	SLC19A3	GART	SNRPD1	REPIN1
1571	SHD	COQ8A	CCM2	PIMREG	GYG1	HSD17B10	PARP9	SRGAP2	USP11	MESD	GAN	ST6GALNAC2	APOL6	PSENEN	METTL6
1572	TNFAIP6	POLR2K	ARL14EP	NETO2	CHODL	NDUFS6	ZNF296	MAP1S	CHL1	PRICKLE1	FABP2	PIR	TBC1D5	CA5B	ROCK2
1573	MAGEA11	ZNF586	ALOX15B	TMPRSS11E	NR5A2	PNMT	GLG1	PLPPR2	CPPED1	VGLL4	C2orf15	POLR1D	POM121	1	MICU2
1574	CLK4	RPL30	MYCL	IL4R	DSE	JAZF1	TOR3A	SIPA1	SLC35A3	NSUN7	RPL36AL	DCDC2B	ELF5	TOMM5	FAM160B1
1575	SLC6A16	ZNF184	ZNF382	HECTD3	HTR5A	5	CABLES1	LPGAT1	GPR160	FOXO1	RPS20	ACAT2	COPB2	ISY1	CACNB4
1576	CDH3	ENDOV	NDUFV2	RAD54L	ZBTB8A	UBASH3B	SNTG2	POLR2A	UGT3A1	SCTR	SEC14L4	RCOR2	NOTCH2	UQCRB	UBE2G1
1577	HOXD8	ATG5	ASTL	RNF24	MMS19	C1QTNF9B	MCRIP1	PCDHGA10	GET4	PRRT3	NACA	DCBLD1	POMT1	UBA52	ZBTB21
1578	MYZAP	ZFPM2	NDUFAF8	PIM2	DNER	PMAIP1	LRGUK	KLF1	SNURF	HORMAD1	CCDC154	AMH	DUSP3	POU2F2	DPF2
1579	HIRIP3	C19orf73	OSBPL6	SLC22A1	PEX6	LZTS3	MCL1	CD84	CDRT4	ZFPM1	ENDOG	SMC1A	FDX1	B4GALNT3	NFXL1
1580	SERHL2	MYH8	ZNF274	SLC9A3R2	SLC25A23	NDUFB4	C19orf84	CHST7	TMEM139	ZNF749	LRPAP1	TRAPPC12	RBM14	ART4	SLIT1
1581	TSHR	CNTRL	SRPK2	SLC46A1	PMAIP1	CCL22	SLC12A7	SYCE1L	DAPK2	TRAPPC5	CCT8	AHCYL1	SEC23IP	C4orf48	ARHGEF19
1582	C19orf38	COQ7	FUNDC1	CALM3	MT-ATP6	PLAU	TONSL	THEGL	TSR3	AC007731.4	GDPGP1	PLEKHG3	CKAP4	A2M	CCDC92
1583	AQP6	CYTH3	EID3	GAREM2	PTMS	NANOS3	AEN	PBX1	TBC1D8B	SH3RF1	RPL35	KDM8	E2F6	MESP1	NEK7
1584	RYR3	CDS2	KATNAL1	TACO1	NID2	DPP3	EOMES	ADNP2	ISOC2	AHRR	NDUFA13	ATP6V1A	THNSL1	KRT15	CLDN1
1585	C1orf100	BSG	GALNT12	TRAM1L1	SLAIN2	MTRF1	MB21D2	SLC2A4RG	MPC2	BACE1	DROSHA	DCAF6	ANKEF1	NFKB1	SAMD4B
1586	RNF150	CTAG1A	ERCC1	TRIR	PLEKHG7	LAPTM4B	ZNF616	PYCR3	RNF19A	NDUFB10	RNF43	MAU2	GTF2H3	MEF2B	DYRK2
1587	DACH1	ADGRG2	RPTOR	HENMT1	NLRP2B	POLD1	GTPBP3	DPY19L1	CDH13	LMF1	LPCAT3	KRT9	SCFD2	IFITM2	NDEL1
1588	ZNF584	CINP	SPIC	SPARC	RFX4	RNF8	ABCG1	ARHGAP6	FAM135B	FAU	DNAJC21	RPS15A	TTI1	PECR	CAMKK1
1589	AK9	EDARADD	P4HA2	MAP6	COL6A2	VPS26B	CACNG8	CAMK2D	CHIT1	FERMT3	UBE2T	TRIM4	NUBP2	UBE2G2	ALG2
1590	OR2AG2	KIF21B	HINT2	MS4A7	TRIM71	ATP4A	TNFRSF25	PSKH1	HFM1	CEACAM1	SAP30L	CA8	PJA1	ENO1	TBC1D8B
1591	CELF2	ZNF415	TRAM1L1	CGNL1	CNN3	ADORA2A	ANKRD18A	SHISA6	HORMAD1	RBM17	GPT	CATSPERG	PPP4R1	PIR	ZSCAN22
1592	SCARF2	CYP4F12	PCDHGA12	ZNF570	C10orf95	LRGUK	FAM117A	CATSPER1	KCTD6	TPTE	RIDA	EZR	CCNG1	GLIPR1	CLTA
1593	GRID1	CNKSR1	LIME1	IRGQ	TEP1	SSTR2	CBFA2T2	TMCO3	ARRDC4	MATN2	GLRA1	STARD13	DDX54	PANK1	FAM91A1
1594	LRRK1	CLGN	AC009163.5	NXT2	ACTR3C	WDHD1	IKBIP	BEND6	USP35	SLC35F1	DNAJB7	ATP13A1	2	DCAF8	PGPEP1
1595	TRANK1	OSBPL11	SNAPIN	YEATS4	S100A13	CALCR	NEURL1B	SMN2	CCNG1	MAFA	ANKRD11	SLC25A5	CRIM1	JKAMP	GPR89B
1596	PAX2	IRF2BP1	LYSMD2	COL17A1	LRRC31	SERPINB9	USO1	ECHDC1	TULP2	CPNE1	NPTN	CTH	SCARB2	GUCA2A	RNF144A
1597	RHOXF2	LAX1	SPA17	SMPDL3A	CYP2W1	MSANTD2	TCEA1	TAC3	PARP6	ZSWIM7	RPL13A	MICU3	VPS37B	BCAT1	ARMC4
1598	HLF	SPIC	ZNF607	EIF2B5	CEND1	RBPMS	NPDC1	NRIP1	PHYHD1	SSNA1	SLC19A2	IMMT	AAAS	PAIP2	METTL21C
1599	SDK1	ZNF221	NOVA1	MGME1	ABCA1	TRPV1	HORMAD1	LMTK3	ANKS1A	BIRC5	RPL36	BCL9L	POLR3B	NCAPH2	KIAA1143
1600	ARHGAP26	CPA1	TIPRL	HES4	ZNF827	NHLH1	CRACR2B	PXK	ALS2	SLC25A29	PRPF4B	MAML1	ENG	GALNT4	NT5DC4
1601	SAMD14	KCNAB3	SPZ1	MRPL36	PDLIM7	SNURF	CYP27A1	POC1B-GALNT4	ADAR	ANO1	PRSS12	MYBBP1A	HEPHL1	HTATIP2	RAB1A
1602	MYB	CPT1B	FAS	HEXIM2	TEAD2	ATP6V1G1	SELENON	PCDHGB7	DNMT3B	EBAG9	MCOLN1	PREP	CROCC	DIP2B	KCTD4
1603	GJA3	MTERF1	RAG1	SLC23A2	NPEPPS	MRPL34	LRRC37A	OR56A1	TPRG1L	PITX3	AMN	ZWINT	SLC38A2	TCAF1	INTS5
1604	VCY1B	PRKAB2	TM4SF1	ARHGEF11	ALDH1A3	VSTM2A	MYCT1	MYEOV	SLC44A5	COX14	FAM111B	XPO6	SUPT20H	IGF2	TINCR
1605	PAX6	ALKBH2	GNG5	COX6B2	MEGF8	PARVB	ZNF625	DTX1	CYTH4	HIVEP2	WDR82	MTHFD2L	TSKU	AC092587.1	SFXN1
1606	CATIP	CPS1	CTNND1	SVOPL	USP11	COX14	SIPA1L2	ZNF74	FOXD4	SSRP1	ZBTB7A	NIFK	ARNT	SNTB2	SLC7A8
1607	STAG3	DOK6	ZNF229	CCNL2	SSX3	NUDT15	SMARCD1	POU6F2	MSMB	TCP10L	RNF112	STXBP2	WDR1	CCDC33	SYVN1
1608	ASPHD2	FAM234A	CCDC114	POLD4	FOXA3	NEURL4	HIPK2	MAP1A	PIF1	ANKRD30A	COX11	HEATR6	1	PDCD5	ILDR2
1609	TULP3	BCL11A	MYOT	SSX2B	GHDC	UQCRB	LEFTY2	MAGEF1	GFM2	FAM155B	MYOT	RPL9	HSPA13	MOGS	ATXN3L
1610	NEK10	IQCH	IFT140	BECN2	STK11	PRRX2	GIGYF1	BLACAT1	DNHD1	SLC25A38	PPP1CC	TRPM4	RIPK4	SIM2	CRYL1
1611	TGFB2	TMEM65	C11orf1	HEMK1	CTXN1	EIF4EBP3	NAMPT	C21orf58	SEC31B	PYDC1	RPS12	SMPD4	CYC1	CCDC97	GDA
1612	YY2	HOXB5	C1QTNF12	RAP2B	NME2	NPIPB9	RTP3	ZDHHC2	LAMC1	NOS1AP	SRSF1	MCUB	SMG5	NAALAD2	USP47
1613	IQCD	TRPC3	ISM1	CNR2	TRIML2	AQP6	TADA2A	CENPC	LFNG	ADCY9	RDH11	SRP19	TMEM230	NANS	TANK
1614	SYCP2L	ALKBH1	MRPL10	GPAA1	WDR62	NPHS1	ACKR4	GPS2	NADK2	GJB4	PRSS53	SMAD1	BBX	STON1	TOX
1615	COL14A1	STARD6	ZFP30	IFT81	TOR3A	LHPP	STMN2	ZNF219	PI15	MFSD2B	SIRT5	GALNT11	EMC7	THEM5	INPP4A
1616	HYDIN	CLEC4D	CLUAP1	ATP13A2	TRPC4AP	JPT1	KCNMA1	KLHDC9	PSME1	TTBK1	ZSCAN16	TIRAP	TSPAN9	NCK2	IGF1R
1617	TMEM74	TEX15	MRPL15	ZMYM1	AC005041.1	SERPINB6	PRKAB2	JAKMIP3	FSBP	TACC3	RAPSN	SH3TC1	FLOT2	RHBDL1	BCAR3
1618	GTF2IRD2	TMEM186	TXNIP	SYCE1	RCOR2	TMC6	ALCAM	CRYBG3	RPL21	ABL2	EID2	ZNF326	ZNF98	DDX17	GALT
1619	CFAP221	KNSTRN	ST6GALNAC2	ZDHHC16	SLC4A11	WNT9A	POLR2F	ANKS1A	ZFAND3	GORASP1	ANKRD6	ERCC8	SHCBP1	SIVA1	DNAJC1
1620	KLRG1	MRPS18C	CALN1	JAG2	SLAIN1	ARGFX	NIPSNAP3B	SRD5A1	NUDT13	DAB2IP	NUBP1	FRS2	TCTN3	KIAA1549	NMD3
1621	ETFBKMT	SDHAF4	TMEM177	SLC25A51	THAP11	PRDM11	UBE2N	TDRD6	RMDN2	NDUFB3	CHIT1	CHUK	ARHGAP29	PINLYP	OSTC
1622	GABRG3	TULP3	C1QL1	ST3GAL1	SPTSSA	ARPC1B	SHC2	RAB11B	LOX	SLC7A14	AQP9	USP5	GBF1	RPL36	UBE4A
1623	ACSBG1	ZNF793	DNAL4	NELFB	LANCL2	TIAF1	WNK2	GPC4	SCYL1	KIF4A	PARD6B	DHTKD1	CAMSAP2	PLA2G15	RCN2
1624	SYNE1	WIPI2	ALKBH7	SMIM10L2B	UHMK1	PWWP2A	SMIM14	MYO1D	B4GALNT3	FAHD1	LECT2	S100A12	ZNF443	NHLRC3	SLC36A4
1625	USP44	RNF25	TROAP	FN3KRP	GHITM	FUCA1	RASSF4	EFHB	SLMAP	ENPEP	ANGPTL1	GMPPB	GALNS	WDR64	DPP4
1626	AHRR	RPL28	SEMA3B	TBCA	KNL1	DCAF8L1	DYNC1H1	LIN28A	RNF213	OAT	ZNF8	DPAGT1	PAGE4	LSMEM2	FOXA1
1627	LAMA2	CHRM5	RIC3	DST	ST3GAL1	MDGA1	ZNF561	RTL1	RAB3C	TPM3	ASIC2	FASLG	CMPK1	ARHGAP8	MORN4
1628	ANGPTL6	CENPF	TMBIM1	GSN	TIMM17B	TRIM46	HPDL	MID1	CRB3	VPS9D1	TCF23	TXLNG	NCOA2	DIMT1	ATXN7
1629	VEPH1	RUBCNL	OR1N1	SLC25A15	BRWD3	BOLA3	ARHGAP26	TXNDC16	CENPS-CORT	SMIM8	RAB40A	KLHL26	RUNX1	CARD8	EEF1B2
1630	FBXW7	C5orf63	MAP3K19	CCDC60	TUBB4B	FKBP2	PCDHGA12	LNP1	EFNA2	HSPBP1	MT-ATP6	SDHAF2	CMTM6	SLC25A13	LINS1
1631	DAZAP2	KRAS	SMIM20	SLC35F2	TMC1	TMEM202	ZMYM3	UGDH	ARHGEF16	CDYL	FAM71F2	ELP1	ADAMTS3	ALPK3	PYGO2
1632	EFNB3	MRPS28	PFDN5	SESN1	MARK1	MCTS1	JPH3	VILL	TMEM38A	AKAP3	CD99	TIMP4	BOK	VHL	ZNF646
1633	MANSC4	ASCC1	ARAP1	ZDHHC9	TIMM22	NT5DC2	HELLS	CDC14A	VEZT	MROH7	RPLP1	TBC1D8	CYBA	ETV2	FAM229A
1634	FLI1	FMO3	ANGPTL1	PCMT1	CD33	COX4I1	ACTA2	KIF26A	GPX3	TBCC	NXNL2	DUT	DNAJB14	MTHFD2L	ZNF687
1635	KCTD16	TBKBP1	MYH4	2	CYP17A1	SPDYE3	FZD2	APAF1	EEF1D	EXT2	AP2A1	RARA	GHR	DDN	NAA60
1636	SWT1	IGSF22	NR1D1	HK2	ARMC5	ADGRA3	PRUNE1	PITPNM1	RP1	MCM2	MECR	NELFB	GRPEL2	C20orf144	KLHDC2
1637	BEAN1	ASMTL	MIS18A	ADAMTS15	CDKN3	ISCA2	HNF4G	GPRC5C	ZC3H6	PAFAH2	FANCD2OS	METAP1	SAE1	DGCR8	FSTL3
1638	C20orf194	PARP2	WBP2NL	ZNF565	AL139353.1	NME9	ADGRB1	GALC	IL32	KLF3	AC020915.4	SUFU	SPRYD7	HAUS1	PCK2
1639	SAMD4A	CSNK2A2	C19orf53	ATF7IP	ZMIZ1	ACSL5	CD8A	2	CUEDC1	NKAP	TMEM221	C19orf12	MAN1A2	PTPMT1	TGM2
1640	ZNF865	TAX1BP1	CHCHD4	DKKL1	PROCR	ZNF556	PCDH9	FOXA1	LAPTM4B	OTX1	NHLRC3	PIWIL4	FKBP7	SLC36A3	MAGED1
1641	TXLNB	SYF2	OST4	LPCAT4	NFATC3	SLC7A3	APOE	MAGI2	TRDMT1	GIT1	REP15	WDR89	PDLIM4	PANX2	OSCP1
1642	KDM4A	CYP4F22	NPIPB2	PLK3	NTN4	CHRM3	TRAF5	BCL9	TRIOBP	IQGAP2	OR10A2	POU4F1	MAP7	SHTN1	SASH1
1643	CCL25	RAP2B	TMEM238	CSTF1	ZSWIM7	BCAT1	BACH2	ALOX5	RECK	NOSIP	PEX11G	FARSA	DGCR2	WLS	PXDNL
1644	CD226	RPP25L	IL31RA	HILPDA	AGFG2	ARL4A	RNF138	CHST10	TAZ	FAM47E	LIPC	CPSF1	MIER2	NXPE3	ALPK2
1645	DLST	PIH1D2	ASRGL1	GEMIN2	IL7R	CASQ2	PHIP	APOE	LAG3	KHDRBS3	REEP5	TMEM139	PDCD6IP	GPR171	EMB
1646	ISLR2	DYNLT1	EEF1A2	SIRT5	AP1B1	WDR83OS	TBC1D4	RPP25	NPEPPS	HJURP	LRRC8E	MPG	TRIQK	SPATA24	GMEB1
1647	AKR1C1	WFDC6	TMED6	NKPD1	PNLDC1	PTK7	RAB11B	FSD1L	KLHL18	RAP2B	CDCA3	KPNA4	PPP2R1B	AC063943.2	NIN
1648	CAPRIN2	SERP2	METTL18	C11orf71	MYH7B	MFHAS1	AGMAT	MRPS36	GOLPH3	CTSF	SSB	SPOPL	LRRC61	VPS29	RASGRP1
1649	FPR3	MTHFSD	UBASH3B	TRAF5	ST8SIA6	AIPL1	HPS3	CEP19	SPATA6	RP9	TMEM169	TSPAN1	HNMT	CDK4	AL359736.1
1650	ZNF184	EMC3	C17orf67	EDARADD	TMPRSS6	EPX	ETV5	RNF165	CNTN6	ZNF223	MEX3C	ANKS1A	CAPZB	NANP	NEDD4
1651	OSER1	MAST2	PRR5-ARHGAP8	NAT16	ANXA2	NR5A1	KDM2B	LSM14A	SPOCK3	UBE2T	CYP27B1	NOS2	GLYR1	NDUFB10	IDH3A
1652	TNFRSF19	SIGLEC10	GUSB	FRMPD3	ZNF516	TMEM150C	COL18A1	RTL8C	IL17RB	RNASE10	HBQ1	COL19A1	TMEM182	BCL9L	MAPKBP1
1653	BBS5	WNK4	OPRD1	ANKHD1	SESN3	HAUS1	ADGRA3	BTF3	PAK1	LPAR2	LIG3	PFN1	TOM1L2	SSR2	RDH12
1654	KDM1B	SRR	ST6GALNAC1	ACSL3	AL353572.3	CBX1	WDR72	PLEKHJ1	FBN3	PHKA1	AC096887.1	MRM1	RHOU	NAT1	CLNK
1655	PRDM10	CLPP	CHST12	WAPL	MEFV	LINGO1	NUP210	NIPSNAP3A	RFXAP	GDE1	EEF1AKMT2	FIBP	USF1	C3orf70	DDIT4
1656	ZNF830	ZNF408	SOAT1	PELI3	TUBA3C	PROZ	TAF1C	RASIP1	GATAD1	MYOT	S100A4	PLAC8L1	STRADA	FAM149B1	PUF60
1657	FBXO16	RPL36	DLC1	CA2	OXA1L	FLRT1	ISYNA1	KIAA1143	CTSK	TMEM150C	CX3CR1	PECR	SMARCA5	SETD4	AP2M1
1658	GPATCH3	GPKOW	SMYD1	KCTD1	ZNF263	TET1	PRUNE2	PRX	RARA	PPP1CA	QPCTL	PWP1	SDCBP	ACD	EIF2B1
1659	KBTBD8	ZNF569	MAMLD1	KIT	TEPP	ZNF219	ZNF699	ALDH1A1	TMEM184A	CCDC73	NDUFAF8	C10orf71	UBE3D	PRDM7	RLN3
1660	CILP	CNKSR2	SPDYE3	TCTA	KDM4B	ITPA	POGLUT1	NTM	KIF13B	AGTR1	CD101	COG1	NPM1	ALKAL2	ADGRV1
1661	SPATA33	ZNF212	IQCF1	EIF4ENIF1	EFCAB5	CNTN2	L1CAM	SSBP4	TVP23C	FGD2	ANKRD13D	SIRT7	IRF2	COX17	GRPEL2
1662	ASAH2	ZNF605	DDB2	ADAMTSL5	PAK1	EPHA10	TP53	SYT10	CAPN1	SULT1C2	RBM38	TCTN3	MAN1B1	MICU3	UQCRC2
1663	ITGA10	TOR4A	STMN1	NARF	FAM71E1	PITPNM3	FBRSL1	ZNF22	MAMSTR	ACADS	ECHS1	UBFD1	KAT6A	TPRN	VPS53
1664	CXCL16	EFCAB10	FAM209B	PRPS1	ID4	ZMYM3	PRRT4	PGAM1	WASF3	TCEAL1	GALNT1	FCRL5	POLK	SMIM15	TNFRSF10B
1665	ZNF554	TOMM7	SETDB2	SASH1	ARL2BP	ZFAND2B	GNG4	LOXL3	CCDC63	MAGEA4	RAPGEF3	TMEM217	MGRN1	CPZ	FCHSD1
1666	HOXA9	DNAJC15	MATN2	ATP8B1	DTNBP1	PTGFRN	RECK	ADAMTS19	SC5D	DMRTA2	MBD2	EIF3M	RTL8B	FTSJ3	ABCG1
1667	HOXB6	MED15	C6orf132	RGPD8	CNTD1	SSB	FNDC4	ITGA9	FKBP8	F2RL1	ILDR1	WASH6P	UHRF1BP1L	SSB	TSC22D2
1668	C9orf85	FPR3	FAM171A1	PIAS4	TEN1-CDK3	RGS20	ZNF287	GIMAP7	GIPC1	XK	SEZ6	DUS3L	DAG1	CYTH2	PFKFB2
1669	MVP	MRPL48	RBM24	ZNF134	CRLS1	FIS1	HRNR	RGS7BP	CLDN1	KDM5B	CD200R1L	ADK	ANP32E	HACD2	BAZ2A
1670	TUBA3C	SAA1	TAF7	WDR88	PPP2R2D	RPS28	LRRC34	CASP1	FBXO38	STMN1	MTHFS	TDRP	GNAI3	CREB3L4	PUS10
1671	SOHLH1	ERFE	SGCG	DOLK	SYCE1	GRIN2A	SESN1	GCK	TMEM200C	ETNPPL	PAX3	INF2	DYNC2H1	UBE2M	ANKRD13C
1672	C16orf46	HDAC9	NPHP4	TP53INP2	ETV3L	FGF21	ANP32E	CHPF	BEX3	ARFGEF1	LAMB4	PPP1CA	TACO1	PSMD1	CCNE1
1673	FGFR1OP2	MBNL1	AC007731.4	DDX60	TRPC5	FAM71E1	ABI2	CNOT3	1	SNX32	GAB2	IMMP2L	DHX32	CARHSP1	C8G
1674	ZNF132	KLF16	COL13A1	ZNF547	CHMP4A	FNTA	VIPR1	SAMD5	EPO	AK8	AQP1	MCM9	AKNAD1	AP2S1	CHMP5
1675	MYBPC2	RBBP9	ARHGEF6	SCN2B	TCF4	DGKH	KCNJ8	DDX60	HBG2	CDT1	SPART	ATPAF1	INO80D	NDUFA1	SLC16A13
1676	RNF180	PDCD2L	NXF2B	PFKP	RBM14-RBM4	GRIA3	AP3B2	ZNF775	PAGR1	PPIL2	TRAP1	IMP3	HNRNPC	FGFR4	FANCE
1677	TRMT44	ADAM20	MRPL40	GTF3C1	DENND3	MRPL16	FAM160A1	COQ2	GABRA2	TGFB3	SERTAD2	SAC3D1	TMEM115	ATP8A2	TMEM187
1678	PDK2	CENPS	NEK2	HGH1	ABCA3	ZFHX2	12	IL17RD	ITPR2	DLGAP3	DFFA	BCL7C	RACGAP1	NR2E3	GUCA1B
1679	SLC4A5	WDR25	CNIH4	DCP1B	RHOF	AKAP12	ITGB5	LRRIQ1	BORCS6	BPIFA2	CSDC2	MEX3C	ENTPD6	CAVIN4	DNAJB4
1680	KLF14	GALNT5	ABHD3	ATP1A1	ARRB1	S100A12	ONECUT2	SLC36A4	FBLL1	MAD2L1BP	LHPP	FBXL18	GPC4	PPID	RBBP7
1681	WASF1	GABRP	LAT2	FAM221B	ARMC9	SDC2	PDK3	TELO2	C1orf53	PSMD9	AGPAT5	ARPC1B	RPA1	PURA	NADK
1682	OPRM1	PET117	MRGPRX3	CACNG4	UCP2	THY1	SSBP2	COL15A1	TTC21B	METRN	ZMYND12	TRMO	RNF126	ENKD1	CASQ1
1683	LRRC4	KCNQ5	ABCA8	PTGES3L	GPCPD1	PAX5	ZNF558	FAM155A	WASHC1	TOE1	TEX13C	PTPN14	ZNF253	ZC3H12A	ALOX5AP
1684	PTP4A1	KLF3	2	SPARCL1	FP565260.3	RIOX1	FCHSD1	SYNM	BLOC1S6	POLR2E	PRDX2	HSPA9	BMP7	PDE6D	ABHD18
1685	RLN1	RPS27	PLXDC1	YIF1B	LINGO1	GMPR2	ANKS6	CYSRT1	LEMD3	NUDT6	CA5B	CDCA3	FYCO1	ALYREF	TRIM11
1686	TPPP	COL2A1	VRTN	ZNF574	CYP2B6	FOXRED1	CPNE4	DGKK	TRPC6	IQCC	MSANTD1	AC093323.1	EPB41L4B	MFSD10	MAGIX
1687	HEXIM1	SUPT4H1	SFR1	MS4A12	POC1B	QTRT1	DLG4	CHRDL2	MROH2A	ST3GAL2	LAMA5	NDUFC1	RTTN	CMPK1	SDF4
1688	BTLA	ZNF235	POMC	KIFAP3	ZNF653	BCKDK	CENPM	PON3	SCAPER	ATOX1	SF3B6	GMPPA	PLA2R1	C2orf72	LONRF1
1689	CD72	NUP210L	RAB37	C1QTNF12	SYT13	CNTF	POU2F3	MDGA2	TXNDC16	RSPH10B	GABARAP	TMEM53	TADA3	CDCA5	TMEM115
1690	NOCT	MAGEB17	MRPS28	PVR	GJA1	COX17	B3GALNT2	DMRTA1	PLTP	TMSB15A	RPL5	TNKS2	DNAI1	RPL35	PIP5K1A
1691	ST6GALNAC6	CDC42EP2	TMEM262	CTDSP1	P2RX5	ZBTB18	MFAP4	KLC3	LRFN1	TSPAN6	CCDC71	1	NUDT14	DHX33	ACBD6
1692	KCNT1	LDB3	AC136616.1	HBA1	SCN8A	LPCAT4	IGFBP3	SMIM10	TEP1	C11orf45	TRIM17	LARP1	ZNF672	KRT9	PTPRE
1693	OTX1	PDRG1	LAYN	ESAM	NDUFA9	BBC3	ICE1	AL135905.2	KLHDC7A	CPPED1	DTD2	BAIAP2L1	MID1	FAM166A	IMPG1
1694	GRK4	SEMA4F	CPNE2	ARHGEF18	PPDPF	ZMIZ2	2	RAD17	AHNAK	ABCF2	HNRNPD	MED25	LACTB	BMP8B	OMG
1695	PROCA1	EIF1	RECQL5	KIAA0895L	SMOX	MTOR	CBX6	PREX2	CCDC106	SMCO4	RPL32	PLIN2	MINPP1	TMEM43	SPATA4
1696	DPRX	NUDT7	PTGER2	ADPRHL1	COX8A	ZNF454	CTNND2	ZNF124	KIAA1522	CPNE4	CAMKK1	PUS3	TRMT13	WWC1	THAP3
1697	TMEM200A	MS4A1	TCEAL3	SLC38A5	RNF113B	KLRG1	CCNG1	ELL2	ARHGAP42	AK2	PSMA4	DNAJC1	MTERF3	IFI6	CFAP74
1698	PAMR1	C15orf48	UPP1	PRR23C	GABPB2	TCF25	FBLN1	CEP85L	MYD88	MRPL16	NEUROD1	TMEM237	LOXL1	PTPN18	ZC3H12C
1699	TLDC2	TOPORS	BSND	PRRT3	MYO9A	CYP2U1	SH3PXD2B	TRAF5	NMT2	TUBB4B	GEMIN8	GREM2	MFSD11	FZR1	ARL17A
1700	ZNF727	NOP2	TNFRSF25	TRO	HES6	PGP	ABCG4	FAM189A2	TMEM248	KCTD1	ST3GAL2	CCDC61	FAM210B	HMCES	TOMM40L
1701	TSPAN5	RASGEF1C	ENKD1	UBR7	MTMR8	LIMD1	SHPK	CST7	CWC25	ANKS1A	GCSAM	ANKLE1	ENPP5	XAGE2	SPAG9
1702	MGP	GDE1	PTH1R	DCTN5	TNIP3	TOP3B	CASP1	LRSAM1	DAGLA	FUT1	MYBL2	GCLM	NME3	DFFA	CLK2
1703	ABCA10	MYBL1	MRPS25	EME1	FBXW4	ASB1	RGS7BP	WDR72	RPL39L	LIN37	HIGD1C	SF3A3	SRPX	CFAP44	COPB1
1704	TBCC	SPATA33	C1QTNF9B	CHD6	COQ2	PELI1	IFIT1	TRIM14	CRYBA4	COX15	SNRPD2	UTRN	SH3TC2	AJUBA	ATP6V0D1
1705	ABCA5	11	HECTD2	AP1M2	SYNGR3	TIE1	2	RPL41	FAM184A	ST7L	ISCA2	AHNAK	SH3BGRL	CLDND1	STARD13
1706	ACVR1B	IL2RA	MRPL39	GPX1	FNTB	TAX1BP3	ANK3	IFT46	DLX1	LAMA4	ABCD3	SMAP1	GALNT2	SCD	POLR2A
1707	AC005702.1	NEFM	ERICH3	INPP5F	ROR1	ZNF614	FAS	CAPN2	EML4	ZNF521	ASGR2	PPFIBP2	PMEL	HSF2	RFC1
1708	TRIM72	BRCA2	CRYBB3	GUCD1	FMR1NB	AC015802.6	PRR7	AKR1B1	NSUN6	GET4	COMMD3	TSPAN4	SCUBE3	CPT1B	SLC11A1
1709	ATF2	CA6	WASF3	TPI1	ZNF589	CCNY	MOAP1	WDPCP	ELN	PLEKHD1	PRKAR2A	NDST1	DECR2	MRPL47	LRRC8C
1710	GCSAML	DLEU7	DAZL	FDXR	IFITM2	NOL3	ERICH2	CYTH1	ADH6	ZNF787	LIMK2	RWDD1	GPR89A	LRRTM1	GPR18
1711	MAP7D2	ATF3	TESC	GGT1	FN3KRP	ST20	TMEM165	LAMB2	FAM171A2	BLOC1S3	CYB5RL	TCP10L	FIG4	PLXND1	PDLIM3
1712	FBXO33	ZNF174	PHLPP2	ZNF639	NSMAF	CHKB	GOLPH3L	ZNF580	CARD19	CAPN5	RAB26	CNIH2	HARS2	SAA1	AP002373.1
1713	ANO3	CHST1	M1AP	KDM5B	NDUFB9	TBX18	LAMA4	TLNRD1	PDHA1	C4orf3	LRRC2	RPS19BP1	ZNF761	C15orf62	DOHH
1714	RNF144B	TCTA	CDC7	AC010327.2	POLR2F	DHPS	ZNF322	UNC5A	SLC5A5	TEDDM1	C20orf203	LSS	PHOSPHO2	TOMM7	SPDYC
1715	SCML1	PNKD	FAM133A	RPUSD2	ZNF648	SLC44A3	RARRES2	STC1	CD63	EPGN	RNF212	TTLL7	DYNC1H1	SEC61G	PLEKHO2
1716	CCDC82	AL121594.1	RFX4	RAB6C	AC093155.3	PAAF1	TUBG1	GLT8D1	G2E3	ACKR3	RPL37	NT5C	ZNF414	NR2F6	ALDH8A1
1717	KIT	U2AF2	LTBP4	EMC8	PTGS2	SPA17	PDCD2L	BAZ2B	TRIM25	STIP1	COX6A1	PHRF1	ANAPC1	CST1	TMX3
1718	SLC16A12	ZFP41	PMP22	MYH1	FLRT1	SESN3	UHRF1	PLBD2	MDK	GSC	E2F3	AKAP13	TRIM25	SIX4	KIAA0100
1719	FUT2	GCSAML	FLRT1	RPL41	RUBCN	EIF6	CPNE2	ARHGEF10L	TRAPPC12	MAP3K3	ACO1	NR2C2AP	PRDM9	TIPIN	LRRC58
1720	VMO1	METTL1	RABIF	C10orf95	C7orf31	MSANTD4	PLSCR1	RRN3	CALHM1	ARL14EP	ACTB	GNL3	STXBP1	PLPPR3	USP15
1721	RGPD5	ZNF225	RRAGB	ATG2A	PIGX	TUBA1A	RBM19	AC100868.1	KIAA0895	BLOC1S1	ANXA11	PCDHA9	STK36	SRSF1	TMED9
1722	FAM174B	RPTOR	JMY	C19orf54	PARP1	TRAPPC2L	S1PR5	ELAVL2	SPSB2	LRRC4B	RHBDD2	DLC1	FUT10	RFXANK	CCDC6
1723	ANKRD30A	ZNF337	PPP1R16B	ANKRD28	SSX4	KLHL18	GATA5	EEF1B2	S100PBP	BBS4	SYT2	CDC42SE2	TSPAN14	CFAP100	EPS8L2
1724	NGFR	FAM72D	CITED1	C4orf51	PRDM13	RNASET2	MIS18BP1	VEZF1	FLRT1	EDEM2	STAMBPL1	ZMYND11	COG2	ERCC8	IL17RB
1725	DDX25	ADAL	AC034228.3	BRAP	OSBP2	HLA-F	RRM2B	FRMD8	IFT122	ERCC2	IL1RL1	IMP4	PARP4	SHMT2	VAMP7
1726	CAMK1D	POU5F2	KDM8	ZNF398	C7orf57	POLR2H	TMEM145	ACSS1	SIK3	EPHB1	HPR	XPA	PNPLA2	ERVMER34-1	NUMA1
1727	TXNL4B	AGGF1	DGKK	SARNP	PDCD4	CACNA2D1	PSMD5	CRYBA4	NBPF11	SPIN2B	PRKACG	ECSIT	TUBB6	C16orf46	PEX1
1728	PIWIL2	PRAMEF9	RAB18	SLC2A9	ASTN2	TP73	ZNF738	ANGPTL4	TCF7	ARRDC2	ISOC2	LLGL1	CSF2RA	MAP2K1	SLTM
1729	IGFBP6	F2RL1	ZP3	ZNF587B	CDH9	TWF2	STEAP1B	CCDC85B	CCNI	PDXK	ANKRD23	AGBL5	ARHGEF10L	FAM118A	LCORL
1730	IAH1	HSD17B3	TRIM73	GSTO1	ZNF521	UNC13B	SLC25A12	ADGRA3	CAMP	6	GJC1	AP3M1	ANKRD40	ZDHHC5	AC240274.1
1731	ZNF639	CETN1	FBXO48	OVOL2	IFT140	ADNP	ACOT7	ZBTB39	CCDC50	PRELID3B	BCAT2	NPM3	UBA5	UBE4B	MYO6
1732	SEC14L6	DEPDC4	DYNLT1	TBC1D25	GJB5	TIMM13	SLC10A4	ATF3	SPATA31D1	ELMO2	LAMTOR5	NAPA	RBM12	PDE3B	TXNDC9
1733	TCN2	TESK2	SRGN	BSPRY	CX3CL1	TMEFF2	KCNN3	TRIP6	TCTN1	FAM98C	SKAP2	TACC1	BTBD1	KRT80	ATG101
1734	KBTBD6	TGFA	KY	AC114402.2	ZNF333	KYAT1	SLC5A5	IFITM1	PHACTR4	UBA1	R3HDM2	RRP9	EHMT1	SREBF1	CKAP4
1735	DCP1A	TSFM	CBX8	ENDOD1	LYSMD4	SLC39A1	DRAP1	NIPSNAP2	PARN	WDR11	HAS1	CDH1	RELL1	OSBPL9	RSAD2
1736	PTPRS	TAF13	CABP7	HPF1	RPL8	L3MBTL4	NSMAF	USP21	PPM1K	C3orf85	SPANXB1	PEF1	GPR137	GRK6	MINDY1
1737	DOK2	KIF12	EEF1AKMT1	TRPS1	C1orf167	PCDH15	DTWD2	SMAD1	CYB5D1	TMED4	CAPNS1	CCDC58	ELP4	DCAKD	AEBP2
1738	NPHP4	ZP4	MINDY4	UHRF1BP1	NID1	WNT5B	ETAA1	MAPKAPK3	OTOF	EIF5	KCTD3	SMARCAL1	NAT10	PID1	INPP1
1739	RUNX1T1	TMEM232	MMAA	IRF1	UST	NPAS2	GAD1	ABO	RAMP1	BX276092.9	USP41	SLBP	IMPG1	TRIM17	USH1C
1740	ADAM28	ESF1	ANP32D	FAM71E1	AMBN	KCNN2	PMF1	FAM13A	PKP4	GPR160	HAUS7	AKR1A1	PLEKHF2	BICRAL	GCC1
1741	CELA3B	RTP3	VSIG10	TAZ	SH3D19	SLC35F1	PPM1K	PPFIA2	GPR180	SCNM1	GRIK1	HEXB	SCRIB	IZUMO2	VEGFB
1742	FAM117B	HPGDS	FASTKD1	SDCBP2	NEUROD2	CLCNKB	MRPS36	EFCAB2	MAPKAPK3	ZNF30	TCF25	DUSP13	SAMD10	OSGIN2	TRMT44
1743	MAP3K3	PSORS1C2	GABPB2	ACP4	MSTO1	MAGEA9	TRIM61	MIB2	EFCAB2	OTUD5	FLRT1	SNX9	PYCR1	SLC4A9	EDF1
1744	MAPKAPK2	KCNMB4	SLC6A19	FZD8	MS4A4E	SFXN5	DCAF4L2	NEXN	FLG2	MYO1G	SCRG1	RHBDD2	PHKG2	LAMB3	XIAP
1745	PHKG1	AGAP6	FAAH	S1PR5	PPP2R5A	NRK	GATAD2B	ANP32A	ATRN	CSTF1	TMA16	POLR2C	INPP5B	TDRP	SCFD2
1746	POLR2M	ZNF781	WNK3	NEURL2	HMGCL	ENY2	CLCN1	FBXO48	MFSD3	BNIP1	TEX38	EIF2B5	SLC25A22	SMARCE1	EGR3
1747	PCDHGB7	MED18	WNT11	COG8	MT-ATP8	CSNK1A1L	SNAP25	SYNRG	TMEM63B	ATL3	KCNMB2	ANGPTL2	RCE1	BUB3	UBE2D3
1748	PEX12	CEBPZOS	AMBRA1	RUFY3	KBTBD2	CRIP3	PLSCR2	PTOV1	PCYT2	IL10RB	STX7	POMT2	KLRD1	SF3B6	FAM184A
1749	C1orf52	NHLRC1	SLC25A41	UAP1	FBXO2	LRTM2	TSHZ2	HPN	DOCK8	TLCD1	OR51M1	MIOS	TXN2	PRMT5	FAM104A
1750	ZNF728	UBE2Q1	DUS3L	RSF1	SLC25A43	P2RX1	ARL17B	RFPL2	TNIK	TRAPPC2L	METTL26	AC091959.1	ENTPD7	TOR1AIP2	USB1
1751	SMG6	CENPH	GPR83	ZNF219	COQ5	ANKRD30BL	ATXN10	PLA2R1	OLFML2A	SNAP23	ZBTB44	P2RY11	PEX13	FCF1	CCDC149
1752	DUSP12	PTTG1	ZNF441	SAP30	PSME1	CIC	CHERP	CCDC90B	ARL4C	EMC3	PGPEP1	GLOD4	CUX1	AFAP1L2	ZNF655
1753	CT47A6	SEZ6L2	NEXN	FUOM	HTT	RMND5B	ZNF717	BEX4	MYO1B	DNAJC11	NDC1	PIGQ	NUMB	ARID2	GDPD5
1754	PMAIP1	TPM2	SLC39A1	PRDX1	MCUR1	FUOM	BTLA	RGS2	DNAH8	CCDC153	BABAM1	LAMB1	UFSP2	AC009163.5	NR1H2
1755	C16orf71	UBXN7	TK2	NUDT1	DCHS1	RPL39L	GNAO1	CNTROB	SIMC1	DUSP22	TET2	BORCS6	TNKS	SIRT4	ZBTB42
1756	GRAP2	CRLF1	MOBP	SLC35A5	HORMAD2	ANO8	TRAPPC12	GADD45A	SLC25A11	JMJD6	TCERG1L	DNM1L	NAV2	ARL5A	TRABD
1757	ETV5	RPS29	PEX12	HGSNAT	CENPS	SDS	ATRX	ADAMTS18	NFKBIL1	MGST2	FERMT3	TMEM183A	PCCA	CNTNAP4	CD226
1758	RHCE	TBCC	GNB3	KCNH2	ZC3H12C	APEX1	NTN1	HYDIN	COBL	NTPCR	GAGE1	ANKRD24	CTC1	GALNT9	IL31RA
1759	IZUMO4	NIP7	SCO2	APLF	EDARADD	GPX1	ARHGEF16	WDR46	PRADC1	NDUFB4	CLTB	PIAS4	GRWD1	LARP1	HBS1L
1760	NALCN	PTGER4	CORT	RTKN	KIF1C	MYO5B	FZD5	HBQ1	LPAR2	HBM	ARMT1	C1QTNF4	FBXO3	THYN1	BCR
1761	MSX1	MISP3	MGST2	ZNF619	ZSWIM5	ALDH1L1	AMZ2	DISP1	ZNF490	PTPRB	CLCN1	CCDC125	MAGEF1	C2CD2L	SOX13
1762	EVX2	TTC39C	POMGNT2	CHODL	CAMSAP3	PLPP1	ZNF417	KCNJ2	APBA1	BUB3	ELOVL1	ZNF500	CKMT1B	FMNL2	TWF1
1763	CPA6	PGA3	PTGR2	PGD	RPS18	ALDOA	ATM	LAMA3	APOBEC3C	DSN1	SFXN5	CYTH2	GNB5	MED21	1
1764	HECTD2	RPRML	ABCA2	TRPC7	ATP13A1	NSMAF	RNF20	PMEPA1	METTL23	RPL17	GHRL	PTBP3	RFX5	KRT79	CHPF2
1765	CHRNA3	ITGAL	FKBP1B	ACP7	COX7B	EBF4	NFIX	SPATA9	PLCZ1	MRPL39	ZNF121	B4GAT1	DBNDD1	LEAP2	RAB40C
1766	ABCG4	PABPC4L	SDHA	RDH14	SDSL	HMX1	PSMB3	DUSP15	COQ2	SCAMP1	CD46	TFG	ANKRD27	ADRA1D	ARMC10
1767	PLCZ1	HBA2	CDK3	NUDT3	PLCE1	HAGH	CD177	NRG3	NPIPB3	AGPAT3	AP3D1	NCCRP1	EIF3E	PMF1	DAPP1
1768	LIX1	BMPR1B	TNFRSF9	FAM9B	TUSC1	SYTL4	KLF13	ANKRD30B	ANXA2	TRPV3	NME9	MGST1	SLC35C2	AC098484.3	SH2D7
1769	RGSL1	ZNF557	GDE1	LSM14A	GTPBP6	ANAPC11	PTAR1	NUPR2	GRK5	ZNF587B	PCDHGA5	SF3B5	ARV1	BEST1	DPM1
1770	TERB2	CT83	KLF11	HTR2C	ARHGDIG	COQ8A	KCNN1	UVRAG	ADAMTS5	UBAC1	RAB14	GABRE	KXD1	SRI	TMEM178B
1771	BAZ1A	KLHL11	SLC25A52	RPP38	KLF7	ROGDI	CAAP1	HMGA1	RMI2	RABEPK	RNF207	FNBP1L	TMCO6	STAC3	DGKA
1772	AMIGO2	NPIPB15	PRDM13	ABCA8	CAB39	DSCAML1	SHISA9	FAM43B	HDAC10	SZRD1	PPP1R14D	AMIGO1	ABCC5	SLC33A1	DEAF1
1773	KCNE2	CDC23	NRAP	HTD2	RAB3IP	CD69	TIMM23B	CISD2	DUS4L	TCHP	DLX2	RASSF1	CAPN1	IL12A	IFFO2
1774	C20orf204	LRR1	SULT1C2	MS4A10	NBPF12	ADPRHL1	RTN4	KDELR1	MET	MCM4	MSX1	SLC31A2	SESTD1	KCTD20	TUBGCP3
1775	FYN	CCDC112	PEX16	TMEM164	LVRN	EPB41L2	SERPINB5	ZNF32	LTA4H	MEA1	HPRT1	GUSB	CACYBP	OVOL3	MAP1S
1776	CLPS	ACVR1C	PNLIPRP1	CLIP1	FRMD6	DCTPP1	MDN1	ZNF98	SPAG16	THPO	ALDH1A1	AP1M1	MAN2B1	RAPGEF2	PACS1
1777	ZNF385D	BCDIN3D	FAM166A	IL34	C12orf57	ETV6	RHOXF1	SH3RF2	NBR1	CRYBB3	C12orf29	CD84	TBC1D17	SNRNP48	GNAI3
1778	ZNF506	STMN3	F2RL1	ATP11C	OR8J3	NCF2	ARID3B	PLEKHG5	ZNF784	FICD	OR7G2	MSI2	RANBP17	EMG1	ZNF763
1779	IER5	MUC5B	MCM2	WDR5	BEND3	PAXIP1	POM121	NOD1	RASA4	CCDC38	GATA3	GTF2B	SIGMAR1	PWP1	FYB1
1780	TNFSF9	DIXDC1	SNAPC2	FAM207A	PXYLP1	TRIM28	DGCR6L	ZSCAN26	RIPOR1	HYKK	NUP62CL	ETFDH	GPHN	TNFRSF10C	RLN1
1781	HAGH	NES	TEKT2	FAM155B	MRPL48	CTBP2	PACSIN3	CASP10	ARHGAP35	CCDC57	AC093227.2	MRI1	SGTA	KCTD12	UBR3
1782	FAT3	FRAT1	CTAG2	CD82	APEH	WDR97	PPP2R1A	ASPN	UGGT2	PIF1	GLTP	OLA1	GTF2I	C11orf54	KCNE3
1783	FSIP2	CHRAC1	IRAK3	TMEM248	TLN1	ZNF300	SRSF2	OR2T29	EVI2A	CUEDC2	PCLAF	MIGA1	FAM72A	PFN1	MAP4K5
1784	ZNF487	GNAL	CITED4	TRIM63	RTKN	DLL4	NTRK1	OR2W3	FAM183A	CTDSP1	PGAM5	RPL15	P3H4	SEC31B	TEX261
1785	TOR1B	CCDC170	LARP1B	ORC6	COX5A	ADGRD1	SLIT2	SLC4A9	EFNB2	CCDC124	SLC25A10	EPS8	SLC38A1	JAML	STRA8
1786	TBPL1	ELFN1	TMEM200C	ZNF449	GUCY2C	SLFN12	PRIM2	CORO2B	AP001781.2	ZNF135	TGDS	XKR8	AGAP9	HOXC13	SPAST
1787	NOD1	MKRN1	RPP14	TRIM28	FLG	PMFBP1	THEM6	CHRM4	UBLCP1	AHSP	CENPP	MET	GNA12	ATIC	ATP2A3
1788	BTBD18	STIM1	TUBB4A	TLN2	YAF2	SPRED2	PLA2G3	GABRA1	CDK6	CNTNAP5	RGPD6	ACTR3B	SLC30A1	SP2	NCK1
1789	UBE2C	CBX6	DMRTC2	MFN1	CADM2	PTMS	EFNB1	CRABP1	PTPRA	EARS2	NDUFA9	FBXW5	FOCAD	PNPLA6	TNFSF10
1790	AL162231.1	NOL12	MFSD2A	RLN3	TDRKH	FAM193B	GRID2IP	SEMA3D	PDZD8	ENO1	AIFM1	CIDEC	CDKN2C	FAM118B	PITX1
1791	PPP2R2B	RPS6KL1	POTEJ	RTP1	RCOR3	NOP16	DSE	HOXA7	ZNF223	ZSCAN16	MRPL32	EIF3L	FOXN2	PDE7A	B3GALNT1
1792	SLC4A4	SHOX2	PRR23B	NOS3	ARHGEF39	C9orf131	MT1G	MTBP	EHBP1	KLHL18	ARHGAP10	TEX30	PPP6R2	PASK	UNC13D
1793	IGFBP5	RBPMS2	MRPL48	SELPLG	SLC18A2	HCST	MOGAT3	GAP43	PDLIM7	ADTRP	STRBP	ZNF331	SUMF1	DTNA	GDE1
1794	SLC43A3	SHC3	MRPL17	SCOC	FRMPD4	GPRC6A	SYT13	HNRNPA3	SMO	ANXA8L1	GPR137C	TUSC3	UBE2D3	LRRC8E	DDHD2
1795	HSPA12B	TBP	POLR2I	TRIM37	OSBPL11	CASR	SLC1A2	SIX5	PSPH	PGRMC1	STARD4	E2F4	TTLL12	C12orf4	BET1L
1796	KIF21B	BTK	SYT5	HDGFL2	RASL10A	ASB12	4	LGALS1	FLOT2	NOXO1	AP1M2	RPP38	NFKB1	DERL1	SUPT5H
1797	RASL11A	IGSF23	RNF170	IFT140	METTL11B	OR5AU1	PWWP2A	TCEAL1	LARP7	SMUG1	LRRC39	PSMC5	CTNNAL1	RPL17	COPA
1798	AK5	TIMM8A	DRICH1	HSPA4L	B3GNT9	POGK	CAMK1D	ZNF630	ABCC6	OGFR	RPUSD3	S100P	CHORDC1	COX6C	VCPKMT
1799	GPR3	SLC35G2	FAM229B	IL17RC	GAGE12J	AL121594.1	TAC3	PGRMC1	THSD1	FAM107A	DTNB	POLD1	HS1BP3	CXXC1	C2CD2
1800	SLFN13	NSA2	PLEKHG4	ATG5	ARHGEF16	POU3F2	UBN2	SAT2	MAFB	SYNJ2BP	IQGAP3	CLPTM1	CEP57L1	HMOX1	SIK3
1801	ZFYVE1	SYNJ2BP-COX16	RIMS1	TIMM50	TMEM203	ALDOC	TSKU	MALT1	CHRNA6	COX8A	TMEM86B	FNDC8	G6PC3	C1orf167	IDI1
1802	GLCCI1	PKD1L1	XDH	SSX4B	SLC25A18	F3	ZC3H10	TDRD5	ADCY10	KCNH6	GLRX5	SLC22A23	CSDE1	MDFI	RALGAPB
1803	CHN2	AP4B1	RSPH3	MRLN	GSTZ1	MFAP3L	LGALSL	AFF2	DERA	SYCE3	SLC15A5	ANO9	RBBP4	VWA5B2	SAP30BP
1804	GABRA1	LYPD4	TSPY2	HNRNPAB	MSX1	TMEM51	GINS4	STMN3	ACAD11	YAF2	SSX4B	APMAP	AAGAB	DUOX2	IL1F10
1805	PPL	POTED	TCTA	FAHD1	MAP2K6	ZFP36L2	PRDX4	LOXL4	NDUFS1	B3GAT2	SLC25A52	MRPL33	HAUS6	CLDND2	ZDHHC14
1806	MROH1	AC098484.3	LRRCC1	TMEM54	BX276092.9	SCAMP5	ARF3	MXRA5	TCF23	ABHD10	AURKB	MRPS17	NUP58	RPL13A	SUZ12
1807	CCDC30	CDH23	RABL2A	PLA2G12A	GPAA1	INSM1	OBSCN	PRDX4	FAHD2A	HEXIM2	RPL30	BCS1L	DDOST	ERICH3	CUL4A
1808	TMTC1	LATS2	SERPINE1	PROCR	MT-ND4	RPS4X	COMP	AMZ2	PDIA2	ELAC2	PAWR	ING5	PLEKHG2	ATP4A	QRFP
1809	GFOD1	ZNF17	DNAAF1	CTBP1	SLC35D2	NDUFB6	S1PR3	SETX	LYL1	ZCRB1	NOL4	MRPL3	ZNF805	COPS5	ZNF567
1810	OLFM2	PCGF5	SLC24A4	L1TD1	ZNF684	RPL22L1	RFX7	PGBD1	PRSS16	MRPS7	TRMT10B	MAP2K5	TMEM67	MRPL46	KRT7
1811	DPYD	TIMM10	TSGA10	RNF26	P4HA3	GHDC	ASH2L	TBCK	NR4A3	STK33	DSC1	CCDC86	AP1S1	TDG	RAB11A
1812	DMRTB1	RPL35A	WDR11	CDK18	PI4K2A	HYAL1	C1RL	GRIK5	ADCK5	AC010327.2	OGDH	RIC1	RRM2	TRIM35	PLD3
1813	ROR2	TCEANC	ZNF428	FAM83F	SPN	ZMIZ1	RLIM	SMS	ZFYVE28	LARP4B	CNN3	SGPL1	TEX261	CCDC78	FXYD5
1814	WDR35	ZNF419	FUT6	ARF5	SCRT1	HYKK	TRAK2	COL2A1	OBSCN	FLNB	FITM1	GYG1	DSC3	AKT2	SVEP1
1815	C11orf16	C1orf74	BRD3	UNC5D	GPR132	ZXDB	MSN	SDF4	GPR3	HSD17B3	SH3GL1	TET2	YY2	CTTNBP2	KCNH7
1816	PIAS1	GAGE12J	C12orf56	PTGER2	ADAMTS12	SCN5A	CENPH	GTF2I	CDCA7L	PSMD10	COMMD6	B3GALT6	NUP107	EPHB4	SHCBP1
1817	MBLAC1	BCAS4	MTERF1	TIMM23	PXMP2	KCNAB2	SCAND1	GBP4	DYNC2H1	EHHADH	C3orf62	SLC28A3	PTPN18	SLC27A2	DENND1A
1818	SLC25A48	C6orf52	GPR146	RNF216	C19orf84	WDR54	SLA	LRRC20	ARSB	NDUFAF5	SERPINE3	DOK7	NPFFR2	LRP2	RBMS2
1819	C9orf43	ZNF582	FRMPD2	PNPO	MFAP3L	PTCH2	COL3A1	ZNF837	PXK	PFKP	EMC6	SIL1	YWHAQ	DUS2	CAP1
1820	PDCL	TFB2M	ABCF2	ZNF559	PDP1	ROMO1	PCK2	PKIG	ASAP2	TBRG1	TIMM8A	GUCA2A	E2F4	MRAP2	ME1
1821	RGPD3	TWNK	EIF5AL1	NR1H2	TEX29	FZD1	SIRT1	HMGB1	MAPK1	LRG1	SMIM23	PTK2	CTNNBL1	NDUFC2	FEM1B
1822	LCA5L	GAD1	FPR1	NSUN4	ARF5	HTT	COL11A1	SNX3	NTAN1	SLCO4C1	SH2D7	DNAJC7	CSNK1G3	OTUB1	QPRT
1823	ACSM5	ADGRB3	CCDC187	CD81	PDCL2	SNRPF	ITGA3	FOSL2	KHNYN	CRKL	C6orf62	ATP1B3	TOR2A	TIGD3	MYCN
1824	CLGN	SLC9B1	ERG	IQGAP2	KCNF1	TTC19	RAB38	TNFRSF10B	SLC7A8	OCRL	DAG1	IPO13	ARGLU1	SLC25A53	BHLHE41
1825	FZD1	AP3B2	KCNN2	MELTF	SETD9	FAM162B	TKFC	ALDH1B1	SLC1A7	C19orf53	TMPRSS11B	DCTPP1	LRP8	CDH16	WWP2
1826	TRPC7	ULK4	ZSCAN9	JAML	DNAJC12	RPL31	STC2	FRY	SPSB1	KCTD4	CHST14	MFSD13A	PKN3	ZNF292	MDM2
1827	KPTN	C12orf54	NDUFA1	CHD1L	LYVE1	KTI12	SPIN3	TRAF3IP1	R3HCC1	SPSB2	ZC3H11B	RBCK1	MAPKAPK3	KRR1	UNK
1828	PPP1R3D	IKZF3	TACC3	LPAR3	BOD1L2	ASPHD2	ANKRD18B	KDM8	RTKN	GABRR1	RPL8	HIC2	TCF12	AL049779.1	N4BP2L2
1829	PRPF18	HUS1B	LTBP2	FBXO36	LAMTOR2	S100A13	ZNF527	JAM2	DNAH12	BCL11A	AC010980.1	TRPC4AP	EIF4G1	DHCR7	UNKL
1830	MLNR	FRMPD3	CRTAM	STK17A	STAT3	GTPBP6	PTMS	MYO1B	AL049779.1	ZNF134	SLC22A13	HMOX1	CHD1	DHX38	CCDC9
1831	ZNF189	SMIM13	NPY	SYN3	DET1	FERMT3	CFD	MAGEA11	CIITA	MRPS31	SAMD13	EPS15L1	ANXA5	IL18BP	GRAMD2A
1832	AIP	SFR1	PNPO	ZNF559-ZNF177	CFAP43	NDUFB7	FAAP20	TADA3	LONRF1	S100A10	NEURL4	NXT1	AMZ1	BICRA	CERCAM
1833	MAF	AC079594.1	GPNMB	MSANTD1	PANK2	ABHD14A-ACY1	DAGLA	FAM135B	JMJD1C	PRPSAP1	DEF8	HAUS1	NFKBID	LSMEM1	JSRP1
1834	PPFIA4	SCG2	CCDC58	TRIP11	FHL3	MORF4L1	KLHDC2	TTYH2	DACT3	TMEM171	PRELID2	CIAO1	CCDC33	TM7SF2	KAT2B
1835	UBXN10	C12orf57	MRLN	ATP13A1	ORAI3	FIBCD1	AP2A2	RAB13	ZNF124	ZNF432	MRPL28	CRACR2B	UBA6	ZNF333	STRAP
1836	TERF2IP	RBMY1E	PLEKHA5	GCHFR	ZNF443	NRCAM	IER2	PARD6G	TAC3	KLK13	DPF3	SYNCRIP	ATAD1	PLSCR1	VAX1
1837	SLC16A8	HOXA10	DCAF4L2	ENTPD4	CCDC65	DDX51	MTM1	ACSM5	STXBP2	SLC25A37	AC093323.1	DLX5	FGFRL1	NR1I2	ADAMTS4
1838	WDR31	AKR7A3	ZNF200	FOLR2	PHPT1	TTC32	DOHH	OR2B2	SDR42E1	FILIP1	HEMK1	EMC1	PALM3	POLR1B	COL9A2
1839	RTN4RL2	POLD3	SLIRP	AKNA	NDUFB10	NMRK2	EIF3E	SH2D1A	GLRX	PTGR1	AC087289.3	MPP6	PLBD2	NUP160	CBWD5
1840	MATN1	ALOX15	PEX5	CCDC68	FGA	BAMBI	BOK	TNFRSF19	KLF7	FN3KRP	SGK3	MCUR1	ZNF74	TUSC1	FBXL17
1841	ARSJ	CT47B1	FXYD3	FGD1	IL32	NDUFS8	RIT2	PIK3CG	NTN4	RPAIN	RCOR2	TP53AIP1	FYTTD1	GFOD2	OCLN
1842	NKX2-5	C19orf54	BMPR1B	DET1	NETO2	HDAC7	AP2B1	TM6SF2	IGSF3	CD101	SHOX	TTLL6	SRSF6	PPP1R7	AC013470.2
1843	CGREF1	ZNF304	HES2	MADCAM1	RASA4	LETMD1	CABP1	IRS1	PTPDC1	PRADC1	AGRN	UFD1	FRG1	C1orf100	RHBDF1
1844	CCDC60	RFESD	TBXAS1	CD2AP	ARL13A	RFX5	PDE4A	TMSB4X	FKBP11	BTBD11	COA6	FAM229A	ZNF239	CCNT2	BBX
1845	CNDP1	CAPN13	SLC25A16	PITX1	ASB14	OSGIN2	FZD9	ANKRD53	CEP70	MALSU1	OR8J3	AL049779.1	FASTKD3	NEDD1	IQSEC1
1846	TMEM131L	SARAF	OTX1	TOP3A	ZNF783	NEXN	TMEM125	ZNF771	HDAC6	SCAF11	MCEE	PAQR4	KLC2	IP6K2	NMI
1847	USP34	PGAP2	PIGL	RIC3	KCNAB2	SHOX	LEMD2	CCDC134	SCRIB	LIME1	RPS7	JAGN1	SMPD4	GOLGA2	ZNF670
1848	GPBAR1	RNF32	SPTSSA	RNF113B	CLEC16A	SIRT5	ARFGEF3	MUC3A	KIF1B	AGAP3	MRPL4	LYPD6B	MME	FEN1	ERC1
1849	C12orf50	AUTS2	ACSF3	AGK	PCBD2	CEP164	NUPR2	DIO3	ATE1	ADAM23	CPLX2	RGL4	TBL1X	ANAPC13	STRN
1850	NPHP1	SPR	ADAMTSL2	SCIMP	KCNC4	RPL37A	SERBP1	TESC	ALDH6A1	MASP2	NEUROD2	PITHD1	SLC25A10	TMEM262	ACP6
1851	GAD1	SULT2B1	MAP7D3	TEAD4	ATRIP	RIMS3	PPOX	PGLS	FAAP20	ABHD3	RPS27A	SERGEF	C2CD2	LDOC1	SVOP
1852	OR7D4	ZNF560	LRP11	OGFOD2	TPRA1	RPL27	GRIPAP1	L3MBTL4	ZSWIM5	BUB1	FUT8	SYVN1	CARF	CNOT9	ZBTB10
1853	NREP	ZNF844	SLC52A1	HUS1B	FANCD2OS	ADO	BAK1	NLRP3	TDGF1	PTGER4	ASXL1	METTL5	SPCS3	TMEM126B	RUFY1
1854	KPNA2	RBM48	EPB42	ZC3H6	OCEL1	FKBP1C	VPS51	ZNF397	TUSC1	ZFAND2B	RFX1	MCEE	NAT2	POTEI	TFF2
1855	ZNF891	LGALS4	NANOS3	ERBB4	PVR	LRRTM3	NTN4	OCIAD2	ETNK2	2	TKTL1	CCT5	P2RX4	ZNF76	ATG4A
1856	NWD2	UBXN6	PLPPR3	TAF1L	FMNL3	FZD2	POU2F2	SLC29A4	NBEAL1	FBXL6	ZNF185	CNGA4	NHLRC2	C2orf68	SLC16A4
1857	SRGAP3	ZBTB8OS	ADAL	NRL	AC008676.3	CTRC	SYNRG	FAM122A	RCHY1	MYO5B	SLC7A8	RAB3IL1	EIF4G2	HELLS	ZNF91
1858	SMC1B	MYH1	WASHC3	UBE2Q2	TMCO4	LYL1	DCTN1	PRKAB2	ZC3H7B	ZNF540	POLR2J	PCNX4	PTBP3	YDJC	PIGN
1859	ANXA2R	TAF5L	OR7G2	IDH3B	S100PBP	TMEM221	STX16	ST3GAL6	FGD2	VRK3	TOMM20	TSC22D1	L3MBTL1	BAHD1	MED8
1860	SLC35G5	SNRNP35	SIMC1	GFRA2	TRIM58	PEX11G	SP8	RTN4	CCL22	MFSD9	SCN2A	TMEM222	SEC22C	CNOT6	ZDHHC24
1861	RTN4R	NKAP	MRPS18C	PTGES	PPIAL4A	HGH1	DZIP1L	FLG2	CYP3A5	RUBCN	ADCK1	RCCD1	TMEM168	NHSL1	WDR81
1862	ZFP90	SOCS4	SLC25A39	ZMIZ2	PARP3	ID1	AVP	FSIP2	BHLHE22	EFTUD2	IKZF2	RRAS2	ENHO	MYH3	GLMP
1863	MMP9	ARL8B	HEPH	PTGFRN	PITPNM3	OXTR	POLR3G	RAC1	RNF14	LRRC9	ZCRB1	ACOX1	RNF185	LSP1	C19orf71
1864	LAMB4	ISM1	SFI1	TULP4	ZNF219	PSMD10	P3H4	AMER1	PTTG1IP	SLC35B4	ATP6V1F	AOC3	DNM2	GCH1	1
1865	NAP1L5	TXNL4B	CFAP74	ACP2	GNB2	PORCN	TMEM158	CEP112	PEX6	FAM210A	AMY1B	THEM4	ABCE1	TRAPPC3	KMT2C
1866	ZNF559-ZNF177	RCN3	TEX12	HJURP	SCPEP1	SLC43A1	PHF11	METTL9	PTK7	TBL1XR1	PTPN7	PRMT7	DAP3	KRT81	INTS3
1867	EIF4A3	AVIL	HMGB2	TTC25	MUC17	MAD1L1	BAG2	ADH5	PROX1	NR4A2	EBAG9	TLR7	DMTF1	EPB41L4B	PSMD14
1868	CALML4	FRMD5	PCDHA10	MAPK13	MTFP1	VIT	ATP8B3	MAPK8IP2	MAGEB17	KCTD2	CDYL	ADSL	MAIP1	FUCA2	ARPC3
1869	TAF5L	FBXO31	ATP1A1	ANKK1	GSTM4	GAS6	BRAT1	KCNE5	MAP9	SLC44A2	RABL6	ZNF471	SPAG4	PSMA6	AKT3
1870	CERS3	NXT1	TANGO6	MAGEB1	TBC1D16	MTHFS	KLHL23	CBX5	ARHGAP39	CNOT9	LYN	LRRC8A	HSP90AB1	C5orf49	C6orf163
1871	ZNF723	ZNF639	C1orf131	LASP1	WDR44	NLRP1	GBX2	GSTT2B	FBP1	ANKRD55	EIF4E3	PSMA1	NPEPPS	ASXL3	GNS
1872	MROH2A	CDKL1	ZNF41	DYNLRB2	FLYWCH1	TMTC2	SESN3	ALG10B	NFKB2	MRPL32	ABHD10	XRRA1	LRRC63	RPP40	ACOX1
1873	UNC5D	GGT5	WDR83OS	HCN1	RPL39L	CKLF	HS3ST5	LAMA2	SIGLEC6	CYB561D1	BPTF	TATDN1	HMCES	METTL3	GDI1
1874	MANEAL	ARL13A	RAB4B	UBE2C	CR1	RAB40A	VWA5A	LOXL1	OGFR	JDP2	SCNN1D	IRAK1	RTKN2	LAMP1	SLC39A10
1875	MAP1LC3B	PRAMEF11	CD101	TCF15	NF2	ATP8A2	ZSCAN30	TPGS2	LRRC61	FDX2	VPS72	EXOSC2	SLC27A2	RFXAP	UNC119
1876	CCDC121	NOXRED1	BCS1L	ERAL1	ASB16	NTHL1	FANCF	ARHGEF12	NEK2	LIMD1	IPO5	MLLT1	CNDP2	NBPF6	AFF4
1877	TESMIN	ZNF394	C15orf48	CYP4F8	MT-ND4L	TUBB4A	HMGB1	GATM	PSRC1	GRIN2A	RNF183	EXD2	TOP2B	OR52N1	ING4
1878	SNAI1	ELK3	NLRC3	CRB1	DMRT1	MDH2	DENND4B	DIAPH2	GLUD2	ZNF585A	BAIAP2L1	MCM2	2	KCNJ3	RANBP3
1879	CCNK	RPS11	DPH6	RBKS	VOPP1	ADM5	TTC39C	FNDC5	GATAD2B	CREB3L3	ASPN	TMLHE	RHOD	EPB41L3	CPEB2
1880	TRPM3	BAMBI	MRPL54	SNX15	CMC1	VASH1	F2R	PRKAR1A	RASGRF2	AC003002.1	CHMP3	ATR	CCDC28B	ZNF316	LRRFIP2
1881	ZNF229	YARS2	MYLPF	SHD	TRIM72	PROCR	ZC3H3	VPS9D1	ATXN7L3	SETSIP	CLDN9	NNMT	LIN9	ATP6V0D1	XRN1
1882	MT1E	PRR13	PGLYRP2	FOXA1	CENPM	FRAT2	POU3F1	ADI1	SCOC	TMEM121B	KLF1	ZNRF2	HDAC2	HNRNPUL2-BSCL2	GAN
1883	SIX1	PGBD2	MPP3	ZNF675	EMC8	RRAS2	HAGHL	TXNRD2	TBCK	GPX6	HHIP	MRPL45	NUDC	NATD1	PIGA
1884	WDFY2	C1D	HENMT1	TRIM74	RBPMS	STAT3	LHFPL1	PRPF31	CALCOCO2	KCTD16	KNL1	SEC11C	PTK2	PROB1	PJA2
1885	CPEB2	TGM7	LASP1	PSME4	NEGR1	CBX7	ARL6IP4	ANKRD1	ALDOC	BCL7A	MTIF3	RRP7A	IFT88	TINAGL1	KIAA1614
1886	HIPK2	FAM71D	MEF2B	BARX1	PLCB1	PDCL	CYP2R1	IBA57	MAP4K3	MT1M	FLT3	PHB2	RUSC1	SLC25A27	JUNB
1887	NOVA1	SLC2A4	CDH7	CEP85L	C3orf80	RDH14	ACSF2	BRCA2	ZNF713	ZNF304	SLC26A5	ANKS3	EMC2	NR5A1	ZNF251
1888	IRX3	PRPF38A	RAD54L2	MED13L	SNX22	IPCEF1	INSR	GLYCTK	AZIN2	BRD8	MIOS	RPL22	INHBA	ASB15	BPGM
1889	SASS6	CIR1	TOMM7	ST14	RAD51D	GPC2	EGFL7	EVL	KCNH6	EIF1AD	BRI3	TIMM13	PPCS	MRPS27	ZNF341
1890	HOXC11	ZNF83	SRPK3	FDX2	DLGAP1	PELI2	IL32	COPS8	FRMD1	KLHL9	STMN1	ZNF706	APOOL	CAPN10	INF2
1891	CCDC149	IL10RB	SLC12A3	RGS12	OR8G1	RPL38	PLEKHO1	PRSS48	DPY19L4	R3HDM2	RCC1	AC020915.4	PITPNM2	ANKRD2	PERP
1892	RIT1	CXCL16	FBXO47	IRX3	LPAR4	CFAP73	ZFP36	TG	CLIP2	TSEN54	TXNRD1	THAP2	RNF26	PIK3R2	ITGAV
1893	CDC14C	UNC13C	PTGES2	RCHY1	FARP1	MAFB	CTIF	ADRB2	SLC13A5	WNT2	CCDC173	RTL6	PBK	PPA2	ADI1
1894	PDE7B	RAB40B	CGN	RNF125	MDK	ZBTB44	DIDO1	YBX3	SENP3-EIF4A1	GRK2	CA8	MON1A	MYCBPAP	NCOA7	IGSF3
1895	XIRP2	TOMM5	NEK5	PAN2	HEXIM2	NMUR2	ZNF614	EFHC2	CEP55	SYNJ2	ATP6V1G1	RPL38	GNL3L	SGK3	GATA3
1896	TTC16	CWC15	TCF15	TP53TG3	PPP2R5D	PSORS1C2	LGR6	RGS19	SOGA1	FAM168A	L3MBTL3	KHDRBS1	LPCAT1	APMAP	SDCBP2
1897	LTBP1	NRTN	TEDDM1	FLII	SORCS2	RASGRP2	PIM1	DNAH14	GCNT2	CHN2	TM4SF18	CCDC116	FAH	CA2	HSF4
1898	FAM43B	ABHD3	C11orf86	CAVIN1	NRBP1	CDC14C	PSAT1	SETMAR	ZNF281	POLR3K	HCAR2	MTHFD2	ZFP36L1	APBB3	MYNN
1899	KHDC1L	TRIP12	ZNF576	HORMAD2	ATP9B	AC009163.5	SDHD	ARHGEF1	GRIA3	TNFRSF13C	CD209	RP2	USP3	MTHFR	XKR8
1900	A1BG	NSMCE2	NOX4	CHDH	PNMA2	CKMT2	FZD8	CTBP2	PSKH1	CHCHD7	MRPS33	XPC	SLC38A9	STK38L	GPBP1L1
1901	INPP1	KRBOX4	DCC	TRPC6	FGF18	CUZD1	CR1	STOM	GTDC1	ITM2A	DET1	TRIP13	ZNF813	CYB5R2	SEC13
1902	CFAP53	AGTR1	ELAVL2	MYH8	CIT	FOXN3	CCDC90B	TEAD2	SPOPL	CEP104	CLCN5	CTBP2	FAM160A1	CCNG2	HCFC2
1903	FAM122C	NKX6-1	TMEM218	UBAP2	KANSL1L	SHC3	ALDH16A1	DHRS7	IL1RL1	RPS6KL1	OSGIN2	TMEM247	CDR2	CTSD	DCTN6
1904	LGR5	ADAMTS17	RAB30	MT-CYB	SUSD2	EPO	GATM	HSD11B1L	STXBP5	RAF1	ERICH6B	RPS8	THNSL2	DAZ1	PRPF31
1905	WDR83	CPEB3	CGNL1	RGPD4	AL136295.5	GTF2IRD1	DAZAP1	RADIL	CASP7	KCNJ2	RPL27A	EIF3J	ACADVL	SNRPB2	PLCXD3
1906	CNFN	PBDC1	ADA	NT5C	ZC3H12D	CCDC116	RPS3	KLHL6	BMPR2	KIAA1671	PLCE1	TARDBP	IFNGR2	UCHL1	FAM13C
1907	BCO1	GEMIN7	ZNF559-ZNF177	FBXL6	ECEL1	PLAC8L1	IRS2	SH3BGRL3	SLX1B	ATPAF1	CTBP1	DPP9	ANKFN1	KCNK2	TPST1
1908	APBA1	FANCE	AP001453.3	DMXL1	CRTAM	UNC13D	TLR4	AZIN2	TNRC18	NQO1	TXN	RABL3	UFL1	EIF2AK1	SMCHD1
1909	GAREM2	TEKT2	SNUPN	TRIM17	AANAT	PLEKHD1	GSTO1	BMP8A	DAO	DUS3L	ZDHHC20	PSMC3IP	MDH1	POLR2E	NOTUM
1910	CCT6B	SYT10	PAOX	TMEM254	WFDC1	HIRIP3	TOPAZ1	OGFOD3	PDS5A	TMEM242	GATAD1	MRPL10	TMOD3	GINS1	MKNK2
1911	HTR7	CCDC175	SP140	APPL1	COL8A1	FES	TCEAL8	ZNF358	ARL8A	NPTXR	RHOC	SRSF11	HEXB	PPP1R27	ITGB4
1912	SNUPN	PLSCR4	ABAT	RNF14	GRIK3	GYS2	LHFPL4	STX17	SLC25A23	C19orf18	ALKBH6	PLXNA3	PLS1	JTB	MAML1
1913	CRISP2	AC068775.1	MEGF6	CIT	10	TMSB10	ENHO	DCN	HSD17B3	2	GNAS	RBM14-RBM4	GABRA3	PDGFA	RREB1
1914	BLOC1S3	LRRC66	FBP2	ABCB5	PARP12	KREMEN2	UROS	SPPL2B	RNF220	1	FAM210A	PSMC1	MSX2	ALG13	SMG7
1915	SLC10A1	PIGP	GLI1	KCNAB2	PFKL	HOXB7	GPC6	ANGPT1	CRYBB2	EFNB2	UBE2M	RPL7	CEP250	EYA3	OR2F1
1916	ZKSCAN5	ZNF846	TIMM50	ADI1	A4GALT	FAM162A	MGME1	EEF1A1	RDH14	SLC15A1	SAV1	AXIN1	MRGPRX2	RFPL4B	EVI2A
1917	SDE2	AC022400.5	MS4A4E	EIF4EBP2	LAGE3	ACVR2B	ZNF202	ANXA4	TRIM52	CLIC5	TOMM70	VKORC1	MPZL1	COX19	ZDHHC3
1918	TIMM10B	KCND3	GPX1	PTH1R	KCTD7	NIFK	CCDC85B	EMX2	BMP8B	PGM2	UBE2A	LRWD1	TUBGCP4	CCDC183	RCAN3
1919	ATP9A	OLFM1	SNRPD2	GTF2IRD2B	MASP1	ATG4D	CA14	SLC2A2	GAREM2	ABCF3	PTPRF	BICDL2	PPFIBP1	WBP2	HECTD1
1920	AC092835.1	HES7	LDHD	ABHD12	TSPAN31	AC006254.1	GGNBP2	PRR23D2	FLYWCH2	POP1	CENPB	PUS1	STXBP5	MRPS11	SMIM7
1921	RPA4	COL8A1	SORCS2	DES	MTA3	TMEM191B	TBCD	AQP9	CCR4	POLR1C	MATK	GSTA3	RUVBL2	KRIT1	CCDC97
1922	CSPG5	ACCSL	WDR5B	PIGO	RNF220	SSX4	ZNF426	TMEM156	KIAA0232	ARL4A	NSMCE2	DPH7	CCDC69	GGT1	ITM2B
1923	GNAZ	PER3	OR10G3	PUS1	TAF1	ZNF76	TDRD1	NR1I2	TXN	TXN	TMEM126A	GINS1	BECN1	CYP39A1	SH3GLB1
1924	NTRK2	PDP1	SDHAF3	LAMC3	HDDC3	TBC1D25	HK1	NACC2	RPS2	C12orf40	BRIP1	GMDS	TMED10	GGCX	FOXO3B
1925	PLA2G2A	CHURC1	COL2A1	CHMP6	PLEKHH2	RSPO3	TTC21B	FADS2	SLC9A3R1	ZNF628	CRYGS	C1orf174	OGN	EXOSC5	ATP6V1C1
1926	HEPHL1	PRSS50	CAPN3	MCRIP2	RNF44	GRAMD1C	GPR143	FAHD2A	DENND1C	GALNT16	FLVCR1	HACL1	KLHL22	HTR1D	ZNF609
1927	PRAMEF18	RFX4	MYO1A	LYPLA1	FAM43B	LAT	GEMIN4	ROR2	MSX1	HCAR1	MPC1	ADGRL3	DCUN1D2	USP53	PIK3C2G
1928	TMEM268	SDAD1	WFDC3	CARMIL3	ZBTB8OS	GAGE13	ZFP42	NECAB2	MAML1	ZNF26	AL121753.1	AOC2	RERG	EXOG	ZNF624
1929	IDS	CFAP74	ZNF79	SETDB2	EIF2AK4	STAT5A	PRKCSH	ADGRF3	NT5DC2	ZCCHC14	AMH	PRDX3	SIDT2	DBNDD2	GLT8D2
1930	OR52A1	ZSCAN5C	ZNF589	JMJD8	UBA7	TRIM72	CASP8	PLD1	MAP3K11	SNX17	SLC25A36	NAT10	EIF5A	DGKG	WDR33
1931	DIP2C	NAT16	WDR24	FGF18	FAM234A	ATAD3B	ARVCF	CYBRD1	SYPL2	IMP4	CORO2A	CUZD1	SUN2	FTL	S100A3
1932	BPGM	NEO1	NXT2	CPEB1	SEZ6L2	AVP	TRMT1	SCAND1	EXTL3	FAM104B	KCNQ5	ZSCAN32	ETS2	LRRN2	PSD4
1933	CT83	ASGR2	EN2	KIFC2	POLR2I	FABP5	HMGB3	TRAM1L1	BCAT2	DYNLT1	VIP	LGALS3	LY9	POTEG	SLN
1934	ISL1	TMEM68	GIT2	S100PBP	RTL8C	TMEM262	EIF4B	TDGF1	HPCAL4	RNF213	TCFL5	ATP8A2	E2F7	UBE2Q1	NBDY
1935	TEX46	RFX2	FITM2	CHP1	S100A1	TNNI1	TCEAL4	HOMER3	AC093155.3	CCNA2	PPIC	CYB561D2	NAAA	AURKB	BEAN1
1936	FTHL17	TTC26	TMEM186	PI4KB	ETFB	SNRPD3	CILP2	CDS2	TSPAN2	ZNF649	SLC46A1	AC106886.5	AK1	TPD52L1	ADAMTS19
1937	TNIK	ZNF608	GOLGA8S	NKAP	TMEM248	NCAPD3	AFG3L2	DACT3	SLC4A10	LRRCC1	OPLAH	YIF1A	TRIM29	STRIP2	APOBEC2
1938	TLE2	HCN1	TIMM17B	UCP2	SMG6	3	FRAT2	TBX6	RAD17	PYDC2	TMC7	POM121	ZNF213	TRPM7	ELMOD2
1939	ZBTB49	TMEM167B	C1QL4	THAP10	SPINK4	NLRP9	ZNF250	THEM4	C11orf86	VDAC3	OR7D4	PSMB10	MIEF1	MTCH2	SLC19A2
1940	WDR37	KLF14	CDC20B	TCP1	COX5B	TSPAN3	TNFRSF10D	RP1	EPHB3	TMPRSS9	CENPI	SMIM4	CRADD	ADNP	MAP7D1
1941	TNNC2	TMEM267	PTPRJ	MIDN	CPA2	GRK6	GNGT1	MASP1	NQO2	TSACC	IFNAR1	SOCS6	EMC1	AVPR1A	ZNF837
1942	R3HDML	ZNF70	EXO5	MT-CO3	TLX2	MEF2A	FUZ	ZNF221	DSG1	DRC3	MAMDC4	TMEM170A	NBN	TACC1	NUP50
1943	SPTBN4	HTR3C	SSC5D	ZNF747	PLA2G4A	NGFR	DGCR6	APOBEC3B	N4BP2	TOMM7	KLF16	TMEM181	CRYAB	ANXA8L1	ADAMTS5
1944	CLIP2	GMPS	MTERF4	OLAH	AC090004.1	LRRD1	NUDC	GLCCI1	LRRC9	EIF4E2	BICRAL	C11orf98	NCAPD2	DSG3	ALDH5A1
1945	LNP1	FAM32A	OSR1	FAM72D	NBPF9	VAT1	HNRNPU	ZNF575	VPS35	RRBP1	PRPS1	MTIF3	TRIM47	HMGCS1	MEGF9
1946	KCNC4	SPSB3	CCNA1	SLC25A5	DGAT1	PDHB	BTN3A1	RPS3A	C11orf49	HGH1	CDK3	E2F7	TEX10	PSMD7	NME3
1947	MAPK4	LRRIQ1	TNFSF13B	KDM7A	MMP17	SPATA24	PIEZO2	LEMD3	FAM20B	MECP2	AP4S1	EMC8	PLOD3	SPPL2A	PCMTD1
1948	ABAT	CLDN20	RMND1	DCTN1	GPN2	RAD51	PEPD	ZSCAN30	WFIKKN1	ITFG2	CCDC42	MAPKAPK5	EXOC2	MRPL2	TLE2
1949	PLG	KLHL18	CBX7	SCNN1A	EPB41L1	MRPL11	CAPRIN2	BTBD1	TMEM129	MOCS3	DCLRE1C	REEP4	PLXND1	TAF11	NABP1
1950	LGMN	CREBRF	SHPK	LOXL2	PCDHGA11	DYNLRB1	ZNF69	RFX7	KCNV2	GPRC5D	CS	PLXDC2	DDX55	DMPK	TKT
1951	IL13RA1	C19orf18	MRPL24	MUTYH	RALY	C12orf65	CCDC24	TOM1L1	MDFI	FEZ2	COMMD7	ANP32A	KDM5D	PGAM5	NOMO3
1952	IL5RA	TSKS	APOA5	FRAT2	AC013470.2	PCDHA9	RUNX3	TMOD1	CUEDC2	MRPS16	SGPP2	EPS8L3	PITRM1	RPL19	SLC35F5
1953	CSGALNACT2	PSTK	NAP1L5	ST18	AIP	KANSL1L	INO80E	KCTD14	KHDRBS1	ZNF285	FUNDC2	METTL21C	NAA11	TMEM11	GOLGA2
1954	FBXL13	TAT	ZNF709	S100A14	SPATA7	CNPY3	PFAS	UBE2L3	AGPS	HENMT1	SNAP29	DNAJB12	OPA1	TMEM97	CHMP1B
1955	TAF3	VAMP4	ZNF304	ZNF34	HDAC10	SP140	ZDHHC1	FRAS1	APOL3	HDAC6	RBBP8NL	GLA	LRP10	SAP130	MFSD1
1956	ZNF304	PNLDC1	LPAR5	GALNT16	HNF4A	ASTN2	CDH6	TRIM52	TCP11L1	RTCB	PHF21A	CRTC3	SEC31A	C1QTNF4	ZNF786
1957	BCL2L11	RPP25	TMEM209	MRS2	ZFP69	ADGRV1	PHYH	CMTM1	AGL	TRIM59	FLG2	RPL28	NUP160	RIPOR1	SLC50A1
1958	VLDLR	GTF2F2	MAX	GFY	HUWE1	EIF4E3	NCDN	TSPAN8	CD84	DNAJC5G	ZFP64	FXYD3	CHPF	ZDHHC20	SLC39A8
1959	PECAM1	POLR3GL	CSTF1	SOCS3	LRRC14	CENPM	GYPC	ISG15	KIAA1614	SPIN4	CNTN2	WDR73	GPX3	MAN2A2	CRISPLD2
1960	PDCD7	ZNF576	CCDC151	MTIF2	TRPC1	DTNB	CDC25C	UBE2L6	PRKCI	DHODH	UBE2F	ZNF775	CHMP2B	VPREB3	ARSD
1961	SNX25	CCDC157	CD160	THOC2	IFT52	MRPL2	AARS2	AC011511.1	NAGLU	CCDC180	AIMP1	EHBP1L1	LRRC1	MRPS17	DNM1L
1962	USP54	PRKCB	ABCA9	RLIM	GIPC3	RTBDN	RRP1	PARP10	SLC35A1	KMT5A	AMBN	NSDHL	ZNF485	SMAP1	PIK3R1
1963	ITLN1	LRP12	RTN1	POMGNT2	FFAR4	TRIM6	ZNF26	PIK3R1	RNF170	MRPS26	COQ5	GLRX2	MRPS6	ZNHIT1	SPINT1
1964	ZSCAN18	GIMAP7	C11orf45	BCLAF1	AGAP2	AMACR	TSTD3	ZHX3	MRC2	KRT18	FAM168B	TIMM44	SRCAP	KLHL29	PLOD1
1965	ARHGAP33	HAND2	VAMP1	ACSF3	RNF208	HIGD2A	CDR2L	KIAA1841	ARMC5	TMEM208	MRPL15	NT5DC2	ZPR1	SLC1A6	MKRN2
1966	CCDC83	PET100	C1orf116	ZNF566	GRAMD1A	CRYGS	ZNF140	MAP3K11	AFF4	PI4KB	DNAJC1	ATP2B1	ZSCAN25	AKR1A1	RBMS1
1967	USP26	POP5	EIF3CL	COX4I1	ATP13A2	PDP1	COMMD4	ZKSCAN8	PLLP	ZNF589	MRPL55	ADCY10	OTOG	SWT1	BTG3
1968	RSPH14	NFATC2IP	CHRAC1	TIAM2	HMGN5	SIPA1L2	ZNF772	SRI	MRPS36	DTYMK	NUP88	S100A16	DCAF12	CENPW	BAG1
1969	RCBTB2	ZBTB37	CCDC40	MAGEA10	RPL21	AP2B1	ZDHHC23	SLC16A7	HGS	PLCB4	PCDH17	SGSH	LRRC3	FAM110A	SAFB
1970	CDK2AP2	CDK5R2	TMEM11	LIPT1	MTOR	TIMP4	PARM1	BCAS4	HACD2	AMY2B	RPL14	MMP19	FBXL17	ULK1	CALCOCO2
1971	TBP	SUSD5	ASH2L	HMBS	TP53INP2	ZNF729	MEST	HLF	PPP1R1A	DEFB123	ADGRG6	EPPIN	ARAF	CTSL	CASC3
1972	C2orf69	KLRG1	AC009779.3	NMNAT1	APRT	SWSAP1	RNASEH2B	ALDH1A3	ARHGEF39	TTC7A	STAU2	MCMBP	KDELR3	PCBD1	RANGAP1
1973	ZBTB11	C8orf88	TADA1	TAF1	FUT6	TAS2R4	UVRAG	CELF2	HSP90AA1	USE1	FBF1	SPTBN5	TTC37	ADSL	SLC25A51
1974	RACGAP1	DCT	TDRD7	TERF2IP	ZNF276	SLC1A4	TUBG2	KLHL25	IQGAP3	ACAA2	RBM3	PEX11A	NBPF9	S100A13	NUFIP2
1975	NGDN	GPAT3	CLCN7	MSTO1	DMAC1	EMP3	MEF2D	TRDN	FAM168A	UQCRHL	STYK1	CEPT1	BCDIN3D	TFRC	SLAIN2
1976	RB1CC1	MGST2	SMPD3	REEP5	MTCL1	ATP6V1F	PRMT8	CNTNAP1	ATN1	PIGO	MRPL57	GSTM3	ECHS1	BROX	DUSP14
1977	HRC	ENY2	FKTN	NAA30	ADAMTSL5	SLC25A4	FAM83H	MCRIP1	ZNF205	SNRPN	ALPL	PGAP2	ARID5A	TMEM218	PTPN1
1978	MS4A4E	FBXO10	SPTSSB	DTNBP1	EXOC7	UQCC2	CCDC88A	SLC25A51	TMED9	CREBBP	PIN4	LANCL2	MTR	NIM1K	MPHOSPH10
1979	FAM89B	NAALADL2	RAC2	TMEM18	GGA2	ZNF671	OXLD1	ZNF496	BCO2	COG8	MRPL53	ROGDI	TIGD2	HDAC10	TGIF1
1980	RSPO1	MOSPD3	SIRT5	FOXF2	MALL	AC068775.1	PARP8	GOLM1	SELENOT	GATA6	BLOC1S1	RPL30	TP53I3	UFD1	ABL1
1981	ZNF343	RPL26	ZNF510	MRAP2	ZNF559	AARSD1	MFAP2	FNDC3B	DEFB123	PAM	MT-ND2	MLH3	CHMP2A	ANXA5	TCP11L1
1982	MEIS3	FAM214A	RPUSD2	GABPB2	FGD1	CACNA1B	POLRMT	ZNF354B	MYH10	BRD9	CD151	ROMO1	AKAP10	PTPRE	LMAN2
1983	RNF130	LPAR2	CCDC38	PITPNC1	CUEDC2	SMIM19	CLNS1A	KMT2A	TRAF1	CUX2	RPS28	JKAMP	TTLL3	ESD	PRKCE
1984	HCFC2	EPHX1	GTF3C5	AFG3L2	FAM111B	MUTYH	NRK	ZNF181	AMY2A	PCBP3	COA4	TMTC4	CFL2	TLE4	PCYT1A
1985	ATP13A4	PIN4	ALAD	RNF139	AL049779.1	CDK3	ZCCHC24	GPX4	CEACAM8	STON2	KRT15	PLA2G15	CALR	RHOBTB2	OAZ1
1986	RTN1	HOMER3	PBX3	TRPV3	SMPD3	EXOSC8	RBM42	E2F5	NSMAF	C1orf162	SNTN	CEP290	ZSCAN32	FAM122B	NANOS3
1987	B3GAT1	STAC	XK	ZNF112	SH3BP1	POTEI	SLC29A4	SLC22A3	LY6E	ORC1	OR8D2	FAM184A	STAT2	ATXN7L2	SRSF5
1988	KIF2C	PCSK4	CDC25B	UBQLN4	IFT81	BOD1L2	SSTR1	PLXNB2	RBP4	SPATA12	ADAM29	GTPBP10	TINAGL1	ASB16	F8A1
1989	RAB36	DCTN3	ZNF675	PTCH2	MAP7D3	KIF9	ST6GALNAC3	LYPD6B	GRB10	ABCC2	ETV3L	SUCLG1	ADAT3	DCBLD1	GSTA4
1990	SEC14L1	ZBBX	PLD2	MISP	FOXP3	NSMCE1	TMEM64	RPL23A	MATN3	RASSF1	EREG	NFS1	NEDD4	HSD17B1	TMEM154
1991	ELMO2	SNRPD3	OIT3	C1QA	ZSWIM6	METTL16	AK4	AIPL1	TAT	LLGL2	SAMM50	EDA2R	TM7SF3	ETV7	CCDC71L
1992	AC003002.1	TEF	CELF5	ST6GAL1	SIPA1L2	BOLA2B	CCDC66	KLKB1	TKFC	BRAP	MRPL21	LRRC28	FUCA2	MRPL22	SCEL
1993	USP35	ABI3	IKBKE	SOWAHB	PEX1	AK5	BRWD3	KCNA2	FNDC3B	ZNF416	AHRR	HAGH	ZC3H14	GSG1L	RAB1B
1994	LYVE1	THAP6	RUNX1T1	MEF2A	THG1L	LAGE3	EPHA3	C1QL4	FASLG	PPCDC	FCRLB	KLHL2	PMVK	HGS	CAMKMT
1995	RIPPLY3	NEK5	MIP	AKR7A3	MCM5	RPA2	ZNF606	STK25	DNPEP	EXOC3	OR51B6	SLC25A17	PRKAA1	SLC25A19	NEURL3
1996	GTF2F2	PHF5A	MERTK	ZNF785	RAD54L	TERF1	DPP6	DAPK1	SOX12	PQBP1	XCL2	IPPK	HBS1L	PRR14	LIMCH1
1997	DMTN	NPIPA8	CHRNG	GIPR	PRMT9	ATG3	TRABD2B	PCYT1B	CAPZA2	UPF1	KRT8	EXOSC1	UGP2	STRA6	CEP70
[truncated: 13,760 more rows]
